# Supplementary material for: Core components, concepts and strategies for parasitic and vector-borne disease elimination with a focus on schistosomiasis: A landscape analysis
Source: PLoS Negl Trop Dis. 2020 Oct 30;14(10):e0008837. doi: 10.1371/journal.pntd.0008837 (PMC7598467; doi:10.1371/journal.pntd.0008837)
Supplement: S1 Table — (XLSX) [file pntd.0008837.s001.xlsx]

## Sheet: Literature rev-data extraction
No	Journal	First Author	Title	Year	Country/Region	area (region, district…)	Disease (1-malaria, 2-dengue, 3-Schisto (specify), 4-other (specify)	Nature of study (basic research, applied research, clinical trial, feasibility study, routine data)	Intervention strategy (1- treatment strategy (preventive chemotherapy, MDA, individual), 2-vector control, 3-provision of clean water and improved sanitation, 4-behavior change, health education 5- diagnostics (purpose), 6-policy/health system strengthening, 7- surveillance and mapping, 8-modelling (specify strategy), 9-other (describe)) and study arms	details of intervention	disease endemicity (hotspot, low-endemic…)	target/study population (who)	details of population (how many, inclusion/exclusion, demographics)	baseline prevalence	endpoint prevalence	time between intervention and endpoint	Impact	details of impact (prevalence reduction, awareness/knowledge increase, vector abundance)	Costs and benefits	Barriers/Challenges (from the study)	suggested further research / needs	relevant reference (not yet in database)	inclusion arguments / main message	additional/comments	keyword	Implementation outcome variables (acceptability, adoption, appropriateness, feasibility, fidelity, costs, coverage, sustainability)
1	PLoS Med	malERA Consultative Group	A research agenda for malaria eradication: monitoring, evaluation, and surveillance	2011			1	Review	7 Surveillance: Definition of M&E and Surveillance R&D needs	(M&E framework/indicators: high coverage indicators, adapt indicators (track proportion of cases, coverage of individuals in geographic transmission foci), parasite strains, tracking population movements and quantify contribution to risk of transmission, active case detection, investigation case-based, response). Surveillance as intervention: goal: complete reporting of each case to authorities w…	NA	NA	NA	NA	NA	NA	NA		NA	Information gaps and research needs on tools: 1. diagnostics (screening, confirmation, transmission measurement) 2. mapping and communication for information and response, implementation 2. Capacity building for surveillance 3. Update M&E framework 4. standardized definition for case/infection for reporting, notification at public/private setting (epi-data, geography, lab); early warning systems,…	R&D (Box 2.) needs and priorities: 1. capacity building for surveillance to assess trends and respond 2. develop sensitive field tests to detect low levels of infection 3. strategies for implementation 4. detailed maps of disease incidence and prevalence to inform programs 5. use of surveillance technologies for reporting 6. test systems of delivery (useful modes of detection and resposne) 7. sys…	Blaya JA, Fraser HS, Holt B (2010) E-health technologies show promise in developing countries. Health Affairs 29: 244–251	R&D Agenda for M&E&S: Strategic approach and actions to address transmission: key tools and actions: M&E and surveillance as critical (Key) intervention for measurement of transmission and detection of infections (Polio, smallpox); field-ready diagnostic tools for asymptomatic infections; R&D for use of distribution maps to guide elimination allied with modeling to indicate which interventions ar…	general needs for M&E&S: need for improved managment of systems, identification of infected individuals, enhanced methods for engaging and developing community support, information sharing for advocacy (at community level and involving high level leaders), improved ways of conducting surveillance activities in private sector. Maintain high intervention coverage. Fine scale mapping for residual fo…	surveillance
2	PLoS Med	Drakeley. C. et al. malERA Refresh Consultative Panel on Characterising the Reservoir and Measuring Transmission	malERA: An updated research agenda for characterising the reservoir and measuring transmission in malaria elimination and eradication	2017			1	Collection review (findings and recommendation result from systematic search of literature and the deliberations of the 2015 malERA Panel on charcterising reservoir and measuring transmission)	7	mapping infectious reservor	all									1. Unknown low-density infections contribution to transmission 2. standardise existing transmission metrics and new metrics with greater sensitivity for low-transmission settings 3. Validation of a "toolkit" of metrics and associated surveillance activities to characterise infectious reservoir and measure trasnmission 4. lack of sensitive dx detection 5. failure of strategies to reduce clinical m…	Validation of a "toolkit" of metrics and associated surveillance activities to characterise infectious reservoir and measure trasnmission to be applied programmatically to direct and evaluate interventions and quantify progress 2. need for data from low-transmission and near-elimination settings, where temporal, spatial, and demographic heterogeneity in transmission to inform intervention changes…	Tiono AB, Ouedraogo A, Ogutu B, Diarra A, Coulibaly S, Gansane A, et al. A controlled, parallel, clusterrandomized trial of community-wide screening and treatment of asymptomatic carriers of Plasmodium falciparum in Burkina Faso. Malar J. 2013; 12:79. https://doi.org/10.1186/1475-2875-12-79 PMID: 23442748	Research Agenda for: Defining infectious reservoir and measurement of trasnmission for research and programmatic use: 1. understanding sources of transmission, reservoir, those at risk at population level to inform programmatic decision-making 2. characteriszing spatial and temporal heterogeneity 3. the cost-effectiveness ofexisting or novel surveillance methods and interventions in reducing mala…	in recognition of heterogeneity, approaches should shift from tracking national or regional progress in malaria control towards targeted sampling and community-based surveys characterising transmission risk in key population groups	Guidance/Analysis: characterising the reservoir and measuring transmission in (malaria) elimination and eradication
3	Pakistan Veterinary Journal	Abbas A. et al.	Integrated Strategies for the Control and Prevention of Dengue Vectors with Particular Reference to Aedes aegypti	2013			2	Review	2, 7, 9 education (Combination of interventions: vector control, education, community involevment, chemical control	7 effective and focused surveillance 2, 9: environmental managment and community-based eradication campaigns including education people (divided into groups, different level of education)										2&7- vector control program based on carefully collected epidemiological and entomological data, strengthen disease surveillance programs, toxicity of chemicals 9: community based campaigns depend on knowledge and behavior of community members and practices involved		Baly et al., 2007; Gubler, 1997; Whiteford, 1997; Nam et al., 2005	Community participation is key for sustainable success in combination with other control methods Combination of interventions: vector control, education, community involevment, chemical control		Community participation is key in vector control
4	PLoS One	Adhikari, B.	Perceptions of asymptomatic malaria infection and their implications for malaria control and elimination in Laos	2018	Laos	Savannakhet Province (Southern Laos): remote area	1	Mixed-method formative research prior to pilot study for sensitization of MDA for Targeted Malaria elimination	1, 4 (IEC)	questionnaire on socio-demographic characteristics, knowledge, attitudes, perceptions and practices on malaria and MDA; FGD		Four villages (residents); mainly farmers, forest visit for food collection, limited health facilities)	281 households (n=281), 12 FGDs (8-10 participants, selected by simple randomization)				low awareness of asymptomatic infections and MDA as elimination tool	awareness knowledge, attitudes, perceptions and practices on malaria and MDA		Challenges for elimination goal: 1. emerging resistance 2. malaria tends to cluster in populations along international borders, geographically isolated and highly mobile, low levels of literacy, language barriers, ethnic minorities, lack of health care services Study here: convincing healthy people to take anti-malarials, communication of complex biological concepts to people with low levels of e…	need to target asymptomatic malaria carriers and informing target groups about asymptomatic infection training and devolving responsibilities to the community members to implement and sustain the control and elimination efforts.	Pell C, et al. Mass anti-malarial administration in western Cambodia: a qualitative study of factors affecting coverage. Malaria journal. 2017; Group CDIS. Community-directed interventions for priority health problems in Africa: results of a multicountry study. Bull World Health Organ	Exploration of understanding of asymptomatic malaria infections in a geographically remote area, with a view to designing community engagement strategies to accompany interventions that target the parasite reservoir (such as MDA, MSAT and VSAT). Community perceptions and interventions that target this reservoir=critical to the design of community engagement: Promotion of MDA accompanied by intens…	Factors: local social, cultural context, community engagement, provision of health care and monetary and non-monetary incentives affect the participation in Laos and elsewhere	community participation, collaborative approach	control programs not able to undertake such intense community engagement and sensitization programs should incorporate active collaboration of stakeholders, policy makers, local HCW, traditional healer, community members to build collaborative partnership with communities wherein m,mbers of the target populations can be trained to become a community task force; sharing responsibilities for sense …
5	Med J Armed Forces India	Agrawal, V. K.	Plasmodium falciparum Containment Strategy	2008	India		1	National Strategy: National Vector Borne diseases Programme (2003)	1, 2, 4, 5, 7, 9 (community participation)= modified RBM strategy	Test and treat (early case detection), selective vector control (ITN, IRS) protective measures promotion (ITNs, IEC) to achieve community participation								ITN: reduce No of U5 deaths by 20%, reduce clinical episodes by 50% IRS/DDT: collateral benefits with Kala-Azar etc; eradication from 88% of endemic areas initially IPT; Case detection and Thx:		ITNs: regular treatment, low use despite benefits and cost-effectiveness, resistance; ITN provision linked to vaccination or ANC attendance, free of charge, exophilic behavior IRS: DDT shortage and resistance; Dx and Thx: inaccurate RDT, drug resistance Resurgence due to technical, financial and operational issues, water resource development: breeding sites, urban Malaria control: intersectoral c…	ITN provision: major and sustained commitment from international donors (ITNs), long lasting ITN; New insecticides; RDTs, ACT several Malaria ecotypes: urban, forest, rural, industrial, border, migration; criteria for high/low risk areas Financial input for health infrastructure		Strategy based on combination approach with prevention and creating sustainable demand for ITNs and effective use of Thx for control. Free provision of ITNs, linked to other initiatives (vaccination, ANC), strong advocacy and support to sustain demand criteria for high/low risk areas, incidence reporting nationwide; National VBD program 2003: Malaria, LF, DENV, JEV, KA		combined strategic approach (interventions), integrtaed national VBD program
6	Infect Dis Poverty	Al Abaidani, I.	Decline in transmission of schistosomiasis mansoni in Oman	2016	Oman: Dhofar	Dhofar: few foci: south west bordering Yemen, mountainous	3 (Sm)	Routine data (1982-2014)	1, 2, 3, 4, 5, 7 (national M&E, malacological surveys, active surveillance screening and passive surveillance), 6 (defined elimination criteria by MoH) 9 intersectoral control strategy	1: from 2001: yearly screening of SAC and treating of pos cases, 6 rounds of MDA from 2007-2013 due to recrudescence) incl. PH interventions 2 chemical molluscicides, environmental, biological: tilapia fishmodification 3 public latrines, access to safe water 4 health education through different media, schools and health centres 6: elimination criteria: parasitological prevalence ≤ 1% and serologi…	low-endemicity	Dhofar (endemic region): mainly children SAC 6-17 yrs	Population at risk: est. 25'000, MDA: adults and children at annual intervals 2007-2013: 4000-15'000 Sero-surveys every year for SAC: inclusion: 7th grade 12-14, schools in endemic areas (suspect of active trasnmission); 2007: 48/3210 SAC positives	1982: 1.12% (KK all Omani) 2007 (before MDA): All: 9.09%, SAC:1.49% (Serology)	2011: 0% (parasitological), afterwards only seroprevalence among SAC 2014: 0.11% (serology) last autochthonous case: 2007		marked decrease in prevalence	6 rounds of MDA (2007-2013): 0.11% seroprevalence 2014 (3608 SAC)		re-introduction of transmission by infected snails (travellers from Yemen, rodent reservoir, importation of cases from outside of Oman; passive surveillance: too low in sensitivity therefore combined with active surveillance (screening); serology: past and current infection: transmission might already have been interrupted	Interruption of transmission: Assessment and formal verification by WHO,although WHO rather employs the term elimination to refer to the actual interruption of transmission: additional investigations to ensure collection of evidence to sustain the country's claim of elimination; molecular detection of Sm in IH to rule out transmission, human: Ag (CCA) or stool sedi + hatching test. Post-eliminati…		Disease notification and reporting, active and passive surveillance, screening and treatment, MDA in selected areas, intersectoral collaboration, combined interventions, verification of interruption of transmission		Integrated multisectoral strategy, surveillance, Interruption of transmission: assessment and verification
7	Mem Inst Oswaldo Cruz	Alarcon de Noya, B.	The last fifteen years of schistosomiasis in Venezuela: features and evolution	1999	Venezuela: northern central region	Vargas, Miranda, Aragua, Carabobo, Guarico (until 1982) : + Portuguesa, Lara, Cojedes	3 (Sm)	Routine data: 1982-1997: SRG (Schisto research group) Cross-sectional studies for snail ICH distribution 1982-1987	1 Thx of infected cases 2 mainly snail control initially and environmental: molluscicides and biological control (competitor snails) 3 sanitary engineering 4 sanitary education 5 serology (since 1982, ELISA-SEA initial screening and COPT confirmatory) and parasitological: KK 1 smear 7 passive (mainly initially) and active surveillance 1982-1997: 2, 7: snail surveillance and control; active case d…	2 biological control (competitor snails), environmental 3 sanitation 4 education 5 (KK: 1 smear, + serology since 1982) 7 passive and since 1982: active surveillance, 9 multidisciplinary research group SRG	low with high focal transmission (max. 29.1% in 1987)			stool: 1943: 15% (12851/87639) 1982-86: 0.7% (933/131777) ELISA 1987-91: 26%	stool: 1988: 0.6% (768/119651) 1996: 1.4% (246/17945) ELISA 1996: 21%		Vector reduction	Vector: invasion of thiaris snails as competitors resulted in elimination of ICH in ponds but not streams and rivers low intensity infections by KK high prevalence Kk or COPT pos		real prevalence underestimated (in ca. 80%) due to lo intensity infection and detection and maintenance of foci re-infestation of snails, increased prevalence administrative changes at the Contrtol progran of the MoH heterogeneity of distribution of schisto Until 1982: mainly molluscicides, sanitary engineering and education, thy of infected cases, KK dx 1 smear, passive case detection: appearanc…	Avoid underestimation: In areas with infections >100 eggs/ g: 6 KK smears from 3 samples/person can better approximate to the real prevalence in people >20 years of age = ideal, in Venezuel: 6 KK from 2 samples (insufficient based on low intensity)		active surveillance, snail surveillance and control: heterogeneity; KK+serology: dx for true prevalence: different tests and development of Ag detection. Integrated analysis: COPT=goldstandard: high sens., specificity and correlation with active cases		multidisciplinary research group SRG, active surveillance, integrated analysis
8	Rev Peru Med Exp Salud Publica	Ault, S. K.	The road to elimination: an overview of neglected infectious diseases in Latin America and the Caribbean	2014	Latin America and the Caribbean		4 (NTD/IDs: Oncho, LF, leprosy, Chagas etc)																Integrated interventions and multisectoral approach for NTD elimination		Integrated efforts, multisectoral
9	Infect Dis Poverty	Balahbib, A.	Selecting accurate post-elimination monitoring tools to prevent reemergence of urogenital schistosomiasis in Morocco: a pilot study	2017	Morocco	Rahala (Akka, province Tata)	3 (Sh; S.bovis)	Pilot study; case/control	5, 7	5,7: Serosurveys (EITB) for screening children (zero cases in 2015) and malacology surveys (molecular) for infected snail prevalence: 30% snails with Sb	interrupted transmission since 2004 (no new cases)	37 (asymptomatic patients)	No eggs identified in urine after dx and thx between 1983 and 2003; archived cases (register) dx and treated, living in Tata, negative control: no water contact stated					37 egg neg: 6/37 pos IHA 28/37 pos ELISA; Ag test paired serum and urine: 2 pos (UCP-LF-CAA) CAA pos also ELISA pos		EITB: not readily available for large scale testing (high costs), molecular methods (costs, lab infrastructure, staff skills), small sample for relevant comparison statistically for ELISA and IHA, proper cut off thresholds for IHA, cross-reactivity, needs high specificity to avoid false pos. positive UCP-LF CAA test: 1. ongoing infection not necessarily egg shedding 2. presence of: i) due to drug…	Protocols for diagnostic testing and surveillance Molecular diagnostics for species diffrentiation For larger (statistically more relevant) follow-up studies, stratified testing of high risk groups as e.g. fishermen should also be included.	Utzinger J, New diagnostic tools in schistosomiasis. Clin Microbiol Infect. 2015;21(6):529–42. Corstjens PL, Tools for diagnosis, monitoring and screening of Schistosoma infections utilizing lateral-flow based assay and upconverting phosphor labels. Parasitology	Background: Sh transmission interruption since 2004, 30% snails still infected by Sb: potential human Sb infection? Study: comparing performance of diagnostic tools for monitoring post-elimination: performance of antibody tests (ELISA and Haemagglutinin format both commercial): exposure and antigen test (lateral flow strip): active infection Conclusion: For national survey: focus on travelers, im…		post-elimination infection monitoring/re-emergence: performance of diagnostic tools/protocols	Personal view (not mentioned in text): costs: UCP-LF-CAA (research based dx) too high for adoption currently
10	Ann Trop Med Parasitol	Barbazan, P.	Assessment of a new strategy, based on Aedes aegypti (L.) pupal productivity, for the surveillance and control of dengue transmission in Thailand	2008	Thailand	Khon Kaen (rural) and Chiang Mai (suburb)	2	basic research	2, 7, 9 (community participation strategies)	2, 7: trained village health volunteers, larviciding of containers by owners or MOPH, clearing and covering containers										Rapid reproductions of new breeding sites, exhaustive elimination of potential sites: a more realistic goal is the identification of those types of container that are most productive, in terms of the number of vector mosquitoes emerging from them, followed by interventions targeted at just these types.	as the most productive types are kept and filled with water by household members, any control strategy needs to be based on community participation. To be sustainable, those planning such interventions also need to provide health education (in terms of the methods that are likely to be not only effective but also feasible) and a clearly defined goal (significant risk reduction)		Strategy for sustainable, cost-effective vector control: if targeted treatment is to be sustainable, it will have to be integrated, as one of several activities in which the at-risk communities are encouraged by the national health authorities to participate.Set realistic goals: identification of most productive sites, interventions targeted at these		community participation for vector control interventions/cost-effectiveness and sustainability. Realistic goals	sustainability
11	Trop Med Infect Dis	Bergquist, R.	Artemether and Praziquantel: Origin, Mode of Action, Impact, and Suggested Application for Effective Control of Human Schistosomiasis	2018			3	Review	1	Combined vs singe-drug use of ART/PZQ							Synergistic effect on different life stages killing immature and adult stages of ART/PZQ superior to single-drug use ART: transmission-blocking ability (before egg-production)			restricted for Malaria non-endemic countries: ART-drug resistance PZQ: unknown risk of resistance (Sm in Egypt, Kenya) ART: short t1/2 in (2 h) in humans ART/PZQ: short period at larval age (4 and 5 weeks): all 3 species partially refractory Prolonged treatment have not been tried.	investigate where and for how long APT should be applied to make a lasting impact: large-scale field trial in area with modest transmission	1. Elmorshedy, H.: Prophylactic effect of artemether on human schistosomiasis mansoni among Egyptian children: A randomized controlled trial. Acta Trop. 2016 2. Inyang-Etoh, P.C.: Efficacy of a combination of praziquantel and artesunate in the treatment of urinary schistosomiasis in Nigeria. Trans. R. Soc. Trop. Med. Hyg. 2009 3. N’Goran, E.K.: Randomized, double-blind, placebo-controlled trial o…	artemisinin-enforced praziquantel treatment (APT): Transmission-blocking modality to current chemotherapy: single versus combined regimens in endemic settings; see U. Morris RCT ZNZ and Manuel Hetzel Theory: precision treatment approach, with repeated ART treatments (monthly or bimonthly) backed up with PZQ biannually until elimination has been achieved		Treatment: ART/PZQ combination therapy for blocking transmission	acceptability and feasibility might be an issue beyond research
12	Acta Trop	Bergquist, R.	Surveillance and response: Tools and approaches for the elimination stage of neglected tropical diseases	2015			4- NTDs	The London Declaration and WHO Roadmap	7	7- set of monitoring systems consisting of continous systematic collection and analysis of data, adapted for specific disease Schisto: open-source platforms based on gespatial technology (China): provides real time disease status, rapid information-sharing at all levels, allows targeted and tailores PH action. Focal mollusciciding							Dracunculiasis and LDNi: Eradication through binding declarartion of multiple partners with common goal based on WHO STAG for NTDs	detection, investigation and interruption of disease transmission through PH response packages identify risk areas, populations, trends		Elimination of transmission should not be attempted until the surveillance–response systems needed to track the disease in question are in place Basic requirements: - creation and validation of minimal essential data - minimal effective sampling of data in time and space Use of modelling by assisting the definition of minimal, essential datasets Take into account: environmental changes, social pa…	HSS/surveillance-response for tailored actions, risk-mapping: move from control to sustained elimination: early activities, tight control GIS and remote sensing guiding the development of integrated systems for disease control and surveillance Standard definitions for notification, identification and reporting detection, examination and confirmation, investigation analysis of collected data, sele…	malaria in Zanzibar, United Republic of Tanzania (Sabot et al., 2010; Tatem et al., 2009) and in the People’s Republic of China (P.R. China) (Yang et al., 2012a). Kelly et al. (2011	HSS in heavy NTD burden countries, needs development and use of surveillance-response systems as intervention, component for sustained control. Tailored actions in different settings, risk-mapping to detect hotspots (geospatial, dynamic approaches) to facilitate decision-making at technological/political level, focal targetd tailored actions -Commitment: strategic and operational - focus on entir…		Surveillance and response/EWS HSS Risk-mapping targeted interventions Sustainability: move from control to elimination	sustainability of elimination	x
13	Infect Dis Poverty	Bergquist, R.	Elimination of schistosomiasis: the tools required	2017			3	Scoping review	1 2 3, 4, 7	1: chemotherapy 2: industrial and water resource projects (China): intersectoral btw Govt, agriculture, water, land forestry, replacing bovine with machines 3: sanitation 4: IEC 7: spatial distribution and temporal correlation for designing effective surveillance strategy (prediction matrix), environmental factors							2,3: socio-economic development, reduction snail habitat			provision of essential medicines,WASH, new complimentary drugs, local recommendations for snail control, surveillance/management of hotspots in transmission control, more sensitive diagnostics (current underestimation of prevalence) Topgraphy (China) water contact risk Low drug coverage, Orodispersable tablets for pre-school, new drugs high-definition diagnostics (CAA, CCA)	WHO: intensify control interventions, strengthen surveillance and initiate elimination campaigns Successful planning and execution of interventions Sustain and tailor to local situation: guidelines need geographical adjustment community-based surveillance schemes		heterogeneity (species, geographical environments): requires upgraded WHO policies Integrated approach: Health education, WASH, PC, Snail control, +/-vaccines Intersectoral interventions		Integrated approach, guidelines
14	Ethiop Med J	Beyene, H. B.	Elimination of Guinea Worm Disease in Ethiopia; Current Status of the Disease's, Eradication Strategies and Challenges to the End Game	2017	Ethiopia	Gambella: 1 district Gog	4: Guinea Worm	Review on National Progress	2, 3, 4, 7	2: ABATE (temephos): regular application to suspected water 3: safe water provision and access, functioning boreholes, roof rain catchment 4: community health education for BC: raising awareness through village based HW, community mobilization 7: cash rewards for reporting, case containment, surveillance: heightened case search and active, refugees, hunting places, fishing camps, non-voillage set…	low intensity transmission persiting, Low prevalence (Gog)			1129 (1993)	3 (2016)	23	reduction of cases			Refugee influx (case importation), cont'ed low intensity transmission, increased animal infections (dogs, baboons) with unknown role in transmission, remote communities, lack of safe water sources in remote non-village areas. insecurities, (South Sudan: low involvement of health extension workers (HEWs)), population movement across the Republic of South Sudan, poor infrastructure, difficulty in c…	Strengthen cross-border communication, collaboration and surveillance: work with military, in camps,identification and training of village based health workers and village volunteers in each endemic area is critical to reach all communities Identify of infection sources, mapping water sources, case containment of dogs as well Capacity building in integrated community-based surveillance strengthen…		eradication programs generally need extremely sensitive and rigorous surveillance systems: detect all cases, active, training village based health workers and village volunteers for active case search and reporting; 3 level surveillance system (endemic, high-risk, non-endemic)		Surveillance
15	Clin Infect Dis	Bjorkman, A.	Spatial Distribution of Falciparum Malaria Infections in Zanzibar: Implications for Focal Drug Administration Strategies Targeting Asymptomatic Parasite Carriers	2017	Zanzibar		1	Assessing spatial distribution of PCR-determined infections in relation to RDT-detected infections (applied research)	1, 5, 7, 8	1: Focal drug administration, MDA 5: RDT, molecular, serology: investigate clustering of PCR-detected infections in and around households that would be identified by either RDT or serological screening to then analyze and estimate the potential impact of FDA versus MDA on reducing the asymptomatic PCR-positive P. falciparum reservoir and reducing onward transmission 7: 2 MSAT rounds Screening Stu…	pre-elimination, residual transmission foci (temporal and spatial clustering)		5278 screened				Presumptive malaria treatment seemed justified with RDT-pos households and radius <300 m.			FSAT: depends on sens dx, RDT miss low-density infections Molecular dx: expensive, high tech lab, skills, no POC Serology was not discriminative enough in identifying ongoing infections for improving focal interventions in this setting but may rather be useful to detect larger transmission foci. No POC serology MSAT. Only 67% of recorded persons were screened, infections with low parasite density…	In an area with implemented good community case management, the early treatment of symptomatic infections and household members would obviously be especially efficient in preventing transmission.		In ZNZ: malaria surveillance is largely based on weekly reporting of RDT-confirmed malaria infections in febrile patients from all public health facilities. Study/Screening: MSAT and FSAT, treatment: MDA and FDA as options for targeted strategies: identify and treat asymptomatic carriers Spatial clustering/distribution: we showed that PCR-detectable P. falciparum infections cluster around RDT-pos…	The findings support presumptive treatment within households of RDT-positive individuals and potentially worth considering within a certain radius (eg, 300 m) for purposes of reducing malaria transmission.	Surveillance and treatment: FAST, MSAT, MDA, FDA
16	Parasitol Today	Bos, R.	Saint Lucia revisited	1988	St. Lucia		2	Review of community-based health programme	2, 3, 4	2:community mobilization, participation for community-based vector control, through specific groups, training of volunteers to identify breeding sites and rodent infestation; launching ceremony to start control activities: waste management (garbage collection sponsored by communities and subsifdized by MoH), removal breeding sites 3: sanitation 4: health education, school programme, community mee…		2 neighbouring communities (Ti Roger, Bocage)		35-50% Aedes house index	3.7, 4.4% resp.	1986-1988 (?)	2: source reduction in peridomestic environment, financial contribution from communities and support from MoH 3: improved sanitation 4 awareness unexpected spin-offs: additional training in health-related areas, Govt level: intersectoral collaboration btw MoH and MoCommunity development: financing of renovation/building of community centers, women empowerment, attention: surrounding communities i…	see impact	Costs of recurrent IRS, manpower for surveillance	Previous control efforts for vector control: DDT (resistant strains), temephos and fenthion treatment (lack of supplies, lack of awareness among rural communities for vectors and disease transmission) led to ineffective larviciding, lack of supervision due to organizational structure Pilot study: personal conflicts, project sabotage, financial reimbursement for volunteers	Follow-up Phase 2 study? Recent data on Dengue in St. Lucia?		community-based environmental managment of vector and rodent control: establishment of a core group of volunteers to mobilize community support and to serve as a communication bridge between the community and the health authorities; school based programmes; commitment/dedication/intersectoral collab at Govt level, contribution from communities and finacial support from MoH		Community participation, mobilization for vector control, intersectoral collaboration	(cost)-effectiveness, sustainability through community participation in vector-control activities, health education (school-based programmes), training of local; acceptability, adoption, feasibility, appropriateness
17	Trials	Bousema, T.	The impact of hotspot-targeted interventions on malaria transmission: study protocol for a cluster-randomized controlled trial	2013	Kenya	Rachuonyo South District/Western Kenya	1	Study protocol: Cluster-randomized controlled trial	1, 2, 5, 7, 8	1: focal treatment FSAT (study) 2: larviciding , ITN distribution (study). General: through ANC, child health clinics and community-wide), IRS (annual routin) 5,7: FSAT (RDT based in hotspots); screening (serology (IgG) and PCR for confirmatory for in and outside hotspots ), cross-sectional surveys, monitoring: passive case detection in selected facilities and entomological monitoring; spatial cl…	hotspots	6m-15 yrs and all older febrile individuals in hotspots and evaluation zone (assigned to intervention or control)		2010: community surveys: 14.8% (varying 0-51%), school surveys: 25.8% (7-18 yrs), (0-71%)			Hypothesis, outcomes: 1. reduction in transmission in and outside of hotspots 2. community effect of hotspot-targetd interventions defined as parasite prevalence in the evaluation zone 3. no of malaria cases at health facilities 4. larval presence/mosquito densities			1. stability of hotspots is central to ensure sustainable community effects 2. high coverage and community participation in control measures is needed 3. contamination of neighbouring hotspots	Follow-up studies needed to determine the effect of individual components of the interventions and the cost-effectiveness of a hotspot-targeted approach	follow-up paper on results: Impact of Hotspot.targeted interventions on Malaria transmission in Rachyongo South District in western kenyan highlands: a cluster randomized controlled trial (Bousema, 2016): Despite high coverage, the impact of interventions targeting malaria vectors and human infections on nPCR parasite prevalence was modest, transient, and restricted to the targeted hotspot areas.…	methodological approach to identifying hotspots of malaria transmission protocol for the evaluation of a hotspot-targeted intervention with the aim to determine if interventions targeting hotspots have communitywide effect resulting in local reduction and elimination of malaria cost-effective approach for malaria control and elimination		Heterogeneity of disease transmission/hot-spots/targeted approach for transmission interruption/Cost-effectiveness of targeted vs non-targeted approach
18	Annu Rev Public Health	Bruce-Chwatt, L. J.	Malaria and its control: present situation and future prospects	1987			1			Integrated strategy: VC, treatment, IEC,										various administrative, financial, and political problems, affecting the improvement of health conditions in tropical countries with inadequate basic health services and short of trained manpower premature withdrawal of international assistance failed integration of national program into PHC due to failed adjustment to epidemiolgical, socioeconomic and cultural aspects of health services lack of …	Future strategy of Malaria Control in 1980s: epidemiological approach (local variability pattern of transmission, influence of social, cultural and economic processes), training of health workers, improving environmental conditions. Field research, involvement of national and international bodies. Comprehensive PHC with integrated control interventions (sequentially or jointly). Take into account…		Malaria control within the framework of primary health care demands full commitment by the government concerned, constant support of the community, and a close cooperation with all other sectors of the health system. Training of national professional and auxiliary staff and health education of the community are equally important.		Commitment of govts, integration into PHC, guiding activities tailored to the local epidemiological conditions
19	Am J Trop Med Hyg	Budge, P. J.	Ongoing surveillance for lymphatic filariasis in Togo: assessment of alternatives and nationwide reassessment of transmission status	2014	Togo		4 (LF)		WHO guidelines, steps for elimination: 1, 5, 7 (mapping, surveillance), 9 (TAS) WHO offers little guidance on passive surveillance	Nationwide LF-surveillance lab-based since 2006; CDC guidelines for surveillance system evaluation: - mapping the geographic catchment area : MoH GPS - Improved surveillance protocol: detecting circulating MF in thick blood smears from hospitalized pats at district hospitals throughout the country and expansion by recruiting PHC posts for participation, trained nurses for collection of samples fo…	7/35 districts were endemic for LF before onset of MDA in 2000; last MDA in 2009	see CDC guidelines				2010-2011	Togo LF-surveillance system: adapted to local capacity, to existing health infrastructure, through central lab infrastructure, sample collection for extension of surveillance and in remote dispensaries is feasible and practical; adding LF testing in blood screening	good geogarphic coverage improved surveillance protocol: 2183: no positive blood spots in undersampled areas, 1 pos/6509 in hospitals Total: 1/8692 Reassessment ofLF transmission status: 7,800 persons in 78 villages were tested by ICT and pos re-tested by nocturnal: 0, no evidence of ongoing LF transmission 2006-2011: 3 cases		WHO limited guidance on passive surveillance geographic coverage: 18 areas undersampled Assessment of surveillance alternatives: adding LF testing in blood screening: the representativeness of the blood bank did not compare favorably with the representativeness of the laboratory-based LF surveillance system TAS is only required in districts under MDA, it's resource-intensive, not easy to mobilize…	effective post-intervention surveillance/ surveillance system should cover all areas potentially at risk for reemergence of LF transmission and not just those areas that have undergone MDA: Ongoing surveillance to detect missed or imported foci of LF transmission in areas deemed non-endemic at initial mapping Reasons for Implementation of surveillance before cessation of MDA: political will, reso…		WHO guidance on LF elimination: mapping (identify endemic areas) followed by 1: MDA (annual) 7: concurrent M&E in areas under MDA 9: TAS for stopping MDA then 7: surveillance period for at least 5 yrs to confirm sustained absence of transmission: ongoing passive surveillance or repeated TAS at 3, 5 yrs ; Togo: nationwide lab-based LF surveillance system (in coop with CDC) covering all 35 district…		Surveillance system
20	Filaria J	Burkot, T. R.	The argument for integrating vector control with multiple drug administration campaigns to ensure elimination of lymphatic filariasis	2006			4 (LF)	Review	1, 2, 3	1: MDA (DEC+/-Albendazole) 2: ITN, IRS, larval source reduction, environmental management, sanitation (3: pit latrines: larval source)										uncertainty of the exact level and duration of microfilarial suppression required for elimination mobility of infected individuals (missing MDA) consistent non-participation, individuals whose occupational or social behaviour places them at risk of infection sustained high MDA coverage development of anti-filarial drug resistance treatment strategies in areas co-endemic with loasis Development of…	Benefits fo integration of VC with MDA: to suppress filarial transmission without the need to identify all individual foci, minimizing risk of reestablishment of transmission from imported cases, decreasing risk of dengue or malaria at-risk individuals, compliance: understanding of their perceptions and priorities, tailoring of elimination messages and interventions, locally appropriate and accep…		Sustainability of transmission suppression through integration of VC with MDA Integration of LF with dengue and malaria control programmes where Aedes and Anopheles are the vectors will enhance the sustainability and success of the LF elimination efforts. Effective use of limited resources of MoH for targeted control: effectiveness of interventions needs to be validated at the population level, s…		Integrated interventions and programs (dengue, Malaria)
21	Trends Parasitol	Campbell, S. J.	Tailoring Water, Sanitation, and Hygiene (WASH) Targets for Soil-Transmitted Helminthiasis and Schistosomiasis Control	2018					3, 6	3: WASH 6: Policy for intergration of WASH with NTD, WHO advocacy to prioritise integration of WASH, as part of HSS										declining or breaks in international funding funding, including for drug deliveries, could jeopardise PC gains paucity of experimental WASH evidence impacting on helminths: needs research to dtermine most beneficial elements, where to invest human and finacial resources lack of information regarding aspects of WASH design for STH and schistosomiasis low standards of latrines due to focus on cover…	Field verification of modelling studies in different transmission settings is required. essential implementation research and intervention requirements to ensure that WASH access is significantly improved in endemic populations prioritization of WASH activities additional STH and schistosomiasis indicators are required tto assess integration progress; provide evidence of benefit and feasibility l…		WHO WASH for NTDs Global Strategy 2015–2020:incentivise collaboration, facilitate cross-sectoral planning, and enhance accountability between the two sectors Investing resources in WASH and other strategies will augment preventive chemotherapy to have the greatest impact shift to multicomponent strategy: PC+primary prevention strategies SDG 3 and SDG 6 SCH: more impacted by water contact behaviou…		NTD/WASH
22	PLoS Med	Cao, J.	Communicating and monitoring surveillance and response activities for malaria elimination: China's "1-3-7" strategy	2014	Thirteen out of 14 countries in the Asia Pacific Malaria Elimination Network, Swaziland and South Africa, and in pilot programs in Zambia, Senegal and Namibia, and countries in the elimination phase globally employ some form of RACD activity		1		6,7	6: communication between administrtaive levels 7: 1-3-7 approach for surveillance and response defining targets and guide and monitor case reporting (cell-phone based alert system), investigation (3 days for confirmation and classification; 7 days for focus investigation for transmission risk) and response (health education, thx, VC, reporting and feedback loop); targets defined through discussio…	low transmission level and hot spots(hot populations									real-time reporting of case data: developing an information technology (done through integration into web-based health information system est. after SARS) and use by health personnel (finacial incentive from MoH to compensate for additional work led to adherence) PCR confirmation: transport logistics, POC solutions case classification , genotyping completion of focus investigation and response is…			1-3-7 strategy to guide and monitor elimination activities: Surveillance and targeted response. RACD (reactive case detection): passive detection and screening combined with vector control, community education and participation		Surveillance response system
23	PLoS Negl Trop Dis	Carlton, E. J.	Evaluation of Mammalian and Intermediate Host Surveillance Methods for Detecting Schistosomiasis Reemergence in Southwest China	2011	China	Sichuan province	3 (Sj)		7	Acute schisto notifiable disease reporting: sentinel event/ identification and evaluation of high risk populations and ability for reemergence: evaluation of active (surveys snails and humans) and passive methods (acute cases records). Human infection surveys: 3 samples for KK+hatching test Bovine infection surveys: 3 samples snail surveys:	Re-emergence	3/8 counties with detected reemergence: testing 3 reservoirs: humans, cows, water buffalo and Oncomelania hupensis,for Schistosoma japonicum infection.	53 selected villages (4399) 6-65 years				Human and bovine infections in 35 and 23 villages resp. : bovine prevalence exceeding human prevalence. ICH was found in 1 village only Low sensitivity of acute case reporting and survey.	Testing of high-risk groups for infection: adults >50yrs, rapeseed planting households, no formal schooling, bovine keeping: most accurate indicator of infections 3 samples using hatching: sens 97% 3 KK from 1 sample_ sens 80%.		Improved sensitivity of surveillance methods: underestimation of cases through 2 key surveillance methods: hospital records (rare acute cases <1%), snail surveys different reservoir hosts: rodents, dogs social or hydrological networks: reemergence in adjacent counties, high prevalence villages located near each other sensitive dx	Surveillance systems to monitor high-risk populations such as older adults or bovine owners to promote detection of reemergence (direct testing on high risk as in LF: to increase efficiency and reducing no of samples), Here: 2 sentinel pop: older age and bovine ownership Non-human reservoir surveillance Sentinel human populations may also be defined by geographic and environmental characteristics…	prevalence was highest in older age groups is consistent with other studies of S. japonicum in China and the Philippines [29,41], and supports our conclusion that children make poor surveillance in contrast to Sh and Sm	Surveillance for reemergence and reclassification of previous interruption Testing high-risk human pop most reliable strategy to monito reemrgence apart from testing all at-risk pop outperforming bovine and snail-based surveillance as well as acute schistosomiasis reporting		Surveillance
24	Trop Med Infect Dis	Chen, J.	Farewell to the God of Plague: The Importance of Political Commitment Towards the Elimination of Schistosomiasis	2018	China		3		2, 1, 9 (integrated strategy)	2: first stage: mass campaigns and vertical control on snail eradication through environmental modification and mollusciciding and individual protection 1: PZQ for morbidity with support of the World Bank 9: implementation of integrated strategy (agricultural mechanization, sanitation, drugs, health education) The Healthy China 2030 Plan: counties endemic: integrated strategy and an efficient sur…							endemicity report in 2016, 5/12 endemic provinces have eliminated schistosomiasis; one has reached the stage of transmission control, and 6 have met the criteria of transmission interruption Pemba: prevalence reduction						Prioritization, political will and leadership, commitment: Human, material and financial resources allocations, HSS, intersectoral collaboration between several departments of the central government is essential in NTD The Healthy China 2030 Plan: counties endemic: integrated strategy and an efficient surveillance and response approach and assisting other countries (The China-ZNZ-WHO project: hig…		China-ZNZ-WHO project
25	Adv Parasitol	Chen, L.	Health Education as an Important Component in the National Schistosomiasis Control Programme in The People's Republic of China	2016	China		3		4	health education in various forms, such as films, drama, traditional opera, poems, slogans, posters, exhibits: behavior identification: water contact; target population, the mode of ‘children hands in parents’ hands’							Health education improves acceptance and compliance, increases prevention awareness; improved participation for snail detection integrated control measures improved agricultural production and economic development. Due to active involvement by local communities, high acceptance of those integrated measures was observed (Zhang et al., 2008a,b)		health education+ PC strategy targeting both people and animals can control the epidemics efficiently with lower costs (Cao et al., 2006) snail detection costs (Fang et al. 2005)	health behaviour change: long process associated with economic status and living environment (development) at community-level A short-term pilot result, the cost-effectiveness in adult male is not better than that of chemotherapy, but the chemotherapy compliance improved in adult male, can significantly reduce the infection rate	identification of the different targeted populations evaluation to the outcome of long-term health education government policy support, multisectoral cooperation and participation and environmental reform as a behavioural target closely integrate schistosomiasis health education with various engineering projects which can produce more impacts to the communities health education volunteers+training	Chen et al., 2013 control the epidemics efficiently with lower costs (Cao et al., 2006) (Zhang et al., 2008a,b)	Health promotion based on health education through intersectorial cooperation and community’s involvement, support of governmental policy and improvement of environment		health education	cost-effectiveness, sustainability
26	Malar J	Cotter, C.	Piloting a programme tool to evaluate malaria case investigation and reactive case detection activities: results from 3 settings in the Asia Pacific	2017			1																Piloting of a simple RACD M&E tool in three settings in the Asia Pacific region identified programme gaps and resulted in measures being put in place to improve performance in malaria case reporting, case investigation and RACD		M&E RACD	time and resource intensive
27	Ann Soc Belg Med Trop	Das, P. K.	Community participation in vector borne disease control: facts and fancies	1991			1, 2, 4 (LF)		2, 6 (community participation)	Malaria: Community participation for VC, case detection (LF night blood sampling), treatment (CDD) with support from govt/program for rural settings Clearing ponds, larvicides, pisciculture and rice cultivation integration, source reduction economic benefits as by-product, incentives, public-private partnerships, intersectoral movement supervision, coordination and communication facilitate CP: co…										LMIC: sectorial development creating vector breeding, failure and non-acceptance of technology, resource constraints Differing communities: rural/urban: needs and priorities urban: heterogenreous group, differenr geopgarphical, epidemiological backgrounds, social structure, lack of organization, cooperation, responsibility, residential areas (VC Dengue): integrated VC PH act less from CP or ISC L…	Basic needs and priorities of communities, flexible approach, integration with other developmental activities Active participation: design, implementation, evaluation Passive Participation/Acceptance: cooperation from community with govt, awareness of PC	Rajagolopalan: Project report Pondicherry Filariasis Control 1987 Panicker: VC through Integrated Rural Development 1986	Decentralize to local power: Develop and analyze realistic approaches for Community participation. Responsibilty for their own health Feasibility of rural comm part: needs, priorities, additional spin-offs intersectoral collaboration, govt/program support Source reduction (urban), personal protection, acceptance Involve community in: bottom up planning, decision making, implementation, evaluation		Community participation in VBD control	sustainability, acceptance, coevarge, adoption, feasibility
28	Mem Inst Oswaldo Cruz	de Noya, B. A.	New approaches for the control and eradication of schistosomiasis in Venezuela	1992	Venezuela		3 (Sm)		1, 2, 5, 7	1, 2, 5, 7: Mass chemotherapy based on sero-diagnosis with simple capillary technique: 1st screening with ELISA-SEA in schoolars, pos: confirmatory validation with COPT+KK COPT-seroprevalence as Thx criteria; sampling of whole community for sero-prevalence 2: focal chemical mollusciciding in pos. B. glabrata communities (reserach: Biological measure for snail control: competitor snail thiara gran…	high prevalence, low parasite burden: small endemic areas									Dx and sampling: blood sampling limitations ELISA-SEA: overestimates prevalence of active infection, cross-reactivity ELISA-SEA for epidemiological studies, sens 90%, spec 92% for non-endemic, heavy infections COPT: time consuming, fresh samples adaptation of IH to sub-urban areas, out of traditional endemic areas economic migration of rural population to sub-urban areas with susceptible vector: …	Integrated vertical local strategy: epidemiological surveillance, focal mollusciciding, sampling collection and mass chemotherapy SRG: control program is composed by VC, engineering, sanitary education, water supplies, latrine construction, rural housing Vertical program must pursue with integrtaion into health services, community participation	Tanner: Evaluation of PH impact of schisto 1989 Gryseels: The relevance of schisto in PH 1989	Previous strategy: individual dx (KK) and thx: KK alone not suitable due to low intensity infection New approaches for eradication and seroprevalence studies: mass chemothx based on serological screening methods for endemic surveillance to define criteria for chemotherapy in population of endemic areas; COPT pos>20% Thx whole population, <20%: thx 2-25 yrs old ELISA-SEA: most useful test for mass…		screening and treatment
29	Infect Dis Poverty	Dong, Y.	Role of ecological approaches to eliminating schistosomiasis in Eryuan County evaluated by system modelling	2018	China	Eryuan County, Yunnan Province	3 (Sj)		5, 7, 8	13th Five-Year Plan (2016-20): health and livestock sectors: chmeical snail control, environment modification, surveillance, WASH, health education, IEC Since 2016 in Erhai lake: source control, biological transmission blocking, cutting transmission route 5: IHA screening+ confirmatory KK, 7: snail survey 8: system modeling to evaulate and predict effectiveness of interventions : 2 models: tradit…	16 counties: transmission control 40: transmission interruption in 2015, prevalence <1% Since 2007: no pos. IH (snail)				2015: <1%		Ecological approaches are able to improve co-effectivenss of environmental proetction and schisto control through precise interventions: reduce egg pollution and prevent infection of snails, change suitable habits for snails, change people habits and reduce water contact, reduce risk areas	Theareaof snail habitats was alsoreduced by 16.90% compared to that before the ecological management approaches were implemented		Potential risk at implementation level: 1. Eryuan County is an underdeveloped area dominated by an agricultural economy, industrial structure is simple, resources for the schistosomiasis elimination programme are limited 2. ideal snail breeding sites and climatic conditions as risk for reintroduction 3. current low-level endemicity: surveillance system not ensitive enough 4. limited funds for dis…			Combination model with traditional interventions and ecological approaches is feasible for schistosomiasis elimination, especially after controlling snail-infested areas effectively using ecological approaches. Integration with ecological protection programme in Erhai Lake for a comprehensive elimination strategy, model applicable and tailored to other local settings Ecological components: i) sou…		Ecological protection System Modelling
30	PLoS Negl Trop Dis	Duval, D.	A novel bacterial pathogen of Biomphalaria glabrata: a potential weapon for schistosomiasis control?	2015			3		2	2: snail microbial pathogen for biological control for B. glabrata: vertical and horizontal transmission of bacterial infection; wide distribution in environment, infective through aquatic dispersal and contact between snails										predators (fish, insects or crustacean): proved effective in limiting snail populations, but generally tested in the laboratory;: predator-prey population dynamics under environmental conditions are not known limited studies on snail control in vitro cultivation conditions have not yet been established, safety testing lacking: high pathogenicity as risk for biological control	data obtained in the laboratory must be confirmed under field conditions including non-target species before proposing this pathogen as a biocontrol agent		Paenibacillus glabratella: snail microbial pathogen, affecting both adult and embryonic stages as potential biological control of B. glabrata		biological VC
31	Parasit Vectors	Elmorshedy, H.	Can human schistosomiasis mansoni control be sustained in high-risk transmission foci in Egypt?	2015	Egypt	Kafr El-Sheikh Governorate	3 (Sm)		1, 5	1: MDA offered to >6 yrs annually 5: 4 KK from 2 samples (study) Prevalence data: annual screening of SAC carried out by rural health unit teams and random sampling of all ages by independent sentinel mobile teams assigned by regional health districts	high-risk focal transmission	2382 individuals from 5 high-risk villages (cont'ed high prevalence)	2382 individuals all ages	Prevalence previously peaked in adolescents (16-20 years of age), GMEC was lower average prevalence: 39.3 % (?1995)	overall prevalence: 29% (16.5-49.5%), low intensity (low mean egg count)		prevalence higher among males than females infection peak: 5-10 yrs) at average 50.8% <5 yrs prevalence: 20.6%	low prevalence and low intensity of infection among older age groups versus an almost 2.5-fold increase in prevalence and a fairly high GMEC in children below 10 seen in the present study can be attributed to partial immunity		human water contact is intense: fishing and rice cultivation occupations villages depend partly on public tap water, whereas they still use canal water intensively for domestic activities. Sanitary sewage disposal is also lacking flourishing breeding habitat lack of access to safe water and sanitation possible increase of transmission reflected by higher prevalence and intensity in children compa…	Improved, comprehensive control strategies, modification of local control: closer MDA rounds (immaturity) or ART/PZQ: after 1 round with PZQ/ART: prevalence overall down to 6.8% from 30% Investigations for reason for failure of control: PZQ resistance, immature worms, follow-up testing socio-cultural development, environmental sanitation and functioning public health services , snail control	Barakat R: The epidemiology of schistosomiasis in Egypt: patterns of Schistosomamansoni infection and morbidity in Kafer El-Sheikh. 2000 Barakat R: Impact of National Schistosomiasis Control Program in Kafr El-Sheikh governorate, Nile Delta, Egypt: an independent evaluation. 1998 Barakat R,: Sm in the Nile Delta, Egypt. A large scale epidemiological study in Kafr El-Sheikh Governorate. 1995	Uninterrupted transmission in high-risk areas in the Nile Delta despite annual MDA		high residual transmission foci despite MDA
32	Annu Rev Entomol	Enayati, A.	Malaria management: past, present, and future	2010			1	Review	1, 2, 4,7	1: MDA in low transmission areas, Product development partnerships: new drugs 2: IRS with DDT (elimination in Venezuela, Cyprus, Greece, Italy..) , LLIN (simpler, less operationally demanding, mass mozzie killing effect in large scale), source reduction: larviciding, environmental: rice production, man-made breeding sites, Transgenic mozzies 4: promoting personal protection 7: robust surveillance…										IRS/DDT: Nigerian Garki project: high IRS (DDT) coverage+MDA: exophilic vectors IRS: not technically feasible (West Africa) financial constraints: reduction in use resistance; efforts to sustain IRS throughout entire countries; coverage larviciding: operational and logistical challenge, only affects density, not vectorial capacity; biological: technical issues spatial scale vector ecology, larval…	malaria vaccine, better drug and insecticides, coherent delivery strategy access to new technologies in the poorest quartile of the populations in malaria-endemic countries with the highest burden of disease. Socioeconomic and infrastructural development Consolidation phase: robust surveillance, identify hotspots, target foci, rapid response plan Receptivity reduction elements: promoting personal…		Intense focal vector control to be directed using surveillance systems capable of tracking this moving target supporting social, economic, and environmental developments that have indirect beneficial effects Product development partnerships IVCC: facilitating developemnt with stakeholders, industry, endemic countries on TPPs political will, sound management, increased funding, HSS		Integrated strategy
33	Adv Parasitol	Feng, X. Y.	Surveillance and response to drive the national malaria elimination program	2014	China		1	review	1, 2, 4, 7	7: surveillance:China NMEP: at different levels (national, provicial, county): routine (daily case reporting and investigation) and sentinel surveillance: local transmission (serology, etc,entomological, drug resistance), imported cases/populations at risk (screening, hospital suveillance etc). Activities: active case detection: fever cases: case screening around a passively detected case with ac…	pre-elimination setting									prevention of reintroduction attention to areas: unchanged transmission factors, increase mobile population, eco-environmental change resistance (vectors, drugs), importation lack of malaria knowledge and weak personal protection consciousness among ethic minorities diagnostic capabilities and capacity at different centres imported cases through passive surveillance: needs improved techniques SRS…	strengthen disease surveillance, medical and health information and vital registration systems, data is critical for assessing and improving the effectiveness of health interventions multisectoral collaboration and efforts at all levels to sensitively identify and clear malaria foci, including residual foci, and to prevent reintroduction of malaria conduct effective risk assessment for prediction…	WHO operational manual for surveillance for elimination	landscape review of malaria surveillance and response in China focus on activities for early detection of malaria cases, timely control of malaria foci and epidemics, and risk prediction. China SRS: provides a strong basis for tailoring malaria elimination strategies and epidemic responses into local settings. Multichannel reporting system for increase of coverage (U.S.); case-oriented systems (S…		surveillance response plan
34	Adv Parasitol	Fenwick, A.	Host-parasite relations and implications for control	2009			NTDs	Review	1, 2	1: Triple MDA (LF, SCH, STH): integrated NTD control; Oncho: Mectizan program: CDD MDA 2: Oncho: VC by air (DDT)							VC Oncho: 19 countries in West Africa free of Oncho			2: VC: Oncho: environmental toxicity from DDT (banned in 1973), VC no longer attempted since; SCH: chemical: expensive, environmentally toxic; biological: no use for large scale	monitoring for the possible development of drug resistance		Integrated NTD control programmes (STH, SCH, LF): Alb, PZQ, IVM triple therapy (ZNZ, Nigeria) Large scale VC: DDT applied by air: Oncho		NTD control strategies
35	PLoS One	Gazzinelli, A.	Schistosoma mansoni reinfection: Analysis of risk factors by classification and regression tree (CART) modeling	2017	Brazil/Minas Gerais State	five municipalities in the Jequitinhonha Valley in northern Minas Gerais	3 (Sm)		(1,5), 8, 9	8: classification and regression tree modeling (CART) was then used to explore the relationship between socioeconomic, demographic, and epidemiological variables and their reinfection status, predict risk of reinfection after treatment 5: 2 KK (parsitological survey) 1: individual Thx with PZQ until egg negative and follow up after 12 months 7: surveys: water contact, socioeconomic			506 (6-15 yrs) positive for Sm	79.26 epg (intensity of infection)	111/506 reinfected one year after treatment: 21.9% reinfection rate 20.49 epg	12 months	Identification of risk factors for reinfection	risk factor for S. mansoni reinfection: "heavy” infection at baseline additional: lower socioeconomic status and lower level of education of the household head		the complexity of socioeconomic and behavioral factors can vary considerably on a local level as well as on a global scale: Kenya: human population density as major risk factor	targeted treatment and monitoring of risk groups/kids, planning and organizing efficient and cost-effective strategies in the prevention and control of schistosomiasis.		relationship among the socioeconomic, demographic, and epidemiological factors that can influence reinfection by S. mansoni one year after successful treatment with PZQ in SAC: 3 major risk factors for targeted treatment and monitoring of reinfection: basis for an effective community-based control program, prioritize both the foci and the methods for the prevention or control of transmission		risk factors for reinfection for targeted control
36	Bull World Health Organ	Gillette, H. P.	Health education of the public: its role in the eradication of vector-borne disease	1963					4 (health education)	4: parents attending special field days in schools to watch the work of their children (Trinidad); community centres, civic organizations, churches, etc; place factual information of progress to maintain interest										Traditional barriers : ignorance, fear, misunderstanding, intolerance and distrust Incomplete coordination between programmes of education and the actual field programmes	systemnatic approach at all levels: schools, teacher training, community centres; teaching subject should coincode with actual field campaign instituted by a national government or an international agency. properly staffed, well-serviced health education division		properly staffed, well-serviced health education division Health education for community participation, integration at all levels		Health education
37	Trop Med Infect Dis	Gordon, C. A.	Asian Schistosomiasis: Current Status and Prospects for Control Leading to Elimination	2019	Asia: Cambodia, Lao, Myanmar (emerging), (Thailand), Malaysia, Indonesia, China, Philippines		3 (Sj, Smek, Smal)	Review	1, 2, 3, 4	1: China: Chemothx for bovines and mechanization of agriculture; Lao: Chemothx of dogs and 3: CL-SWASH (community-led combined WASH and deworming initiative) 2: Japan: snail control: removal of vegetation, mollusciciding, purchasing and burying snails, concreting canals, changing land use; China/Indoenisa/Philippines: mollusciciding 5, 7: infected snail: LAMP for surveillance 3,4: WASH WHA 2012, …							elimination (Japan) China: 5 provinces: transmission interruption			snail control: contaminating water and food source, difficult in rice fields in Philippines, difficult in Mekong Delta niclosamide in Lao: no significant impact Mountainous and hilly areas in China, flooding of Yangtze and dispersion of snails water contact proximity defecation into lake waters (fishermen, buffaloes): China understimated prevalence: limited funds for prevalence assessment (Philip…	comprehensive, multi-sectoral, and multifaceted approach across the region animal vaccine of 75% efficacy ecological management of snail habitats Ecological managment for Snail Control Mekong: upstream of human habitation IEC: needs to be thoroughly planned, targeted, trialed, and evaluated prior to implementation	Collins, C.; Xu, J.; Tang, S. Schistosomiasis control and the health system in P.R. China. Infect. Dis. Poverty 2012,	Overview over Asia Control Progress CL-SWASH Health education facilitates diagnosis, surveillance and treatment
38	Zhongguo Xue Xi Chong Bing Fang Zhi Za Zhi	Guang-Han, H.	[Challenges and strategies of health education and health promotion in stage of schistosomiasis elimination]	2018	China		3 (Sj)	Review	4	Health eduction regarding: 1) intervention of students' recreational exposure to water; 2) life contact with infested water; 3) working contact with infested water	hot spots	students adult women adult men	primary school students	13.94% (year 1992) 19.42% (year 1992) -	2.25% (year 1993); close to 0 (by 1999); 0 (by 2007) 7.14% (year 1993); later maintain between 5.05%～8.10% (1994-2007) -	16 years	Prevalence reduction, 0 infection of students for succesive 8 years Prevalence reduction No prevalence reduction, but complicance rate of chemothropy is much higher than before	0 infection of students for succesive 8 years Prevalence reduction (sustainable) -		e	1) Strengthening the understanding of the importance of health eduction at the elimination stage 2) improving capacity building 3) tailoring health education strategies according to local situation; 4) strenthening quality control of health education		health education and promotion for comprehensive control to improve compliance rate, reduce water contact behavior, reducing infections.		chinese: health education and promotion strategies for elimination
39	BMC Public Health	Holveck, J. C	Prevention, control, and elimination of neglected diseases in the Americas: Pathways to integrated, inter-programmatic, inter-sectoral action for health and development	2007	Latin America and the Caribbean		4: NTDs		Integrated approach	Integrated control impact on MDGs, piggy-backing differnt interventions: joint drug administration, added benefits for the community Community driven development: defined as giving control of decisions and resources to community groups: at preparation rather than implementation stage, evidence for connection between health and socioeconomic development through CDD Initative (World Bank) Healthy M…							Integrated control impact on MDGs CDD: Oncho elimination in 11 countries West Africa	1. De-worming and VitA, school attendance, income generating activities (ITN production, micro-enterprises women) Strengthening (empowering) of community action in health		decline in international funding, Comprehensive sanitation improvement is not possible in isolation from other sectors, among water supply, sanitation and hygiene behavior change and their synergistic impact on health, particularly in relation to NDs and dengue and diarrheal diseases in marginalized populations.	Examination for overlap in prevention and management for synergies of efforts, collaboration For institutional sustainability of community based programs, there is a definitive need to link these projects to local governments Health safeguards must be incorporated into the planning, construction and operation of microdams and irrigation systems It is critical that projects utilizing the HMC Initi…	Amazigo UV: Monitoring communitydirected treatment programmes for sustainability: lessons from the African Programme for Onchocerciasis Control (APOC). Ann Trop Med Parasitol 2002, 96 Suppl 1	Integration, inter-sectoral collaboration, strategies and initiatives PAHO/WHO:synergistic impact across all sectors in improving health, and maintains that none of the health problems that affect a given population can be resolved and sustained exclusively by the health services system itself. Refer to Figure 1 which illustrates the shift needed in policy frameworks from vertical to horizontal, …		integrated, inter-programmatic, inter-sectoral action for health and development	CDD: efficiency, equity, accountability, sustainability
40	N Engl J Med	Hopkins, D. R.	Disease eradication	2013			1, 4: LF, GW, Polio, Oncho, measles, smallpox	Review	1, 2, 3, 4, 5, 7	GW: health education (how to filter water, avoid contaminating the water), application of a mild larvicide, case containment, safe water, development of village-based active case surveillance Polio: vaccination, surveillance LF: annual MDA (synergistic effects on STH, Oncho), LLIN (synergies with malaria), drug donation LF/Malaria: Haiti/DR: binational plan for Malaria: active case detection, thx…							eradication, elimination	eradication (GW), trasnmission interruption (Polio), reduced microfilaremia (LF) LAC: onchocerciasis transmission halted in 9/13 foci and in 4/6 affected countries		political insecurity (GW, Polio) in areas where the disease is endemic, Polio: rumors of side affect: compromised vaccine acceptance (Nigeria), OPV: VDPV, coverage (weak immunization); re-established transmission, donor and public fatigue (Polio) Inadequate political and financial support for scaling up mass drug administration (LF), Loaloa overlap, Oncho LAC: accessing indigenous populations cha…	to intervene everywhere the disease occurs, no matter how remotely located or difficult to access monitoring the target disease flexibility and urgency in response to ongoing monitoring and operational research intense focus on the goal of stopping transmission of the targeted disease, even when the costs per case rise sharply as the number of cases declines Monitoring disease incidence and inter…		key principles for eadication or elimination campaign, GW: active leadership (CC), major funding, village-based reporting and other examples of success		eradication/elimination: principles
41	Lancet	Hopkins, D. R.	Eradication of dracunculiasis from Pakistan	1995	Pakistan		4: GW		1,2, 3, 4, 7	1, 7: nationwide village-by-village case search using 5000 HCW from malaria, immunization and other programs and 12'000 school teachers for mapping disease endemicity, case containment 2: VC: temephos 3: filtering water, safe water 4: health education: prevent contamination 6 support/political will: Pakistanbased Bank of Credit and Commerce International Foundation, technical assistance by CDC; p…	Bannu and Dera Ismail Khan Districts in North West Frontier Province, Dera Ghazi Khan District in Punjab, and Tharparkar and Sanghar Districts in Sind Province	2 pilot villages then approx. 160 endemic villages, 530 villages under surveillance		1110 cases 1988	0 cases 1994	6 years	eradication			HCW not used for other programs after no longer needed for GWEP	Annual evaluation of program progress: key element Monitoring of cases to assess performance and level of implementation 3 lessons: 1. early training of HCW 2. attack the most highly endemic area as hard as possible, 3. importance of mobilising members of the affected communities concerned to rid themselves of dracunculiasis.		Village-by-village case search using 5000 HCW from malaria, immunization and other programs and 12'000 school teachers for mapping disease endemicity and identifying high-risk areas Annual evaluation of program progress: key element Supervision of HCW performance Cost-benefit of regular evaluations, cash reward increase sensitivity of surveillance system		Regular performance assessment and evaluation of progress: M&E cost-benefit; cash reward increase sensitivity of surveillance system	efficacy of health education, cloth filters, and of temephos were documented in the early stages of the programme,
42	Malar J	Ingabire, C. M.	Using an intervention mapping approach for planning, implementing and assessing a community-led project towards malaria elimination in the Eastern Province of Rwanda	2016	Rwanda, Eastern province	Ruhuha sector, Bugesera district	1	feasibility study	2, 4, 7	7: intervention mapping approach: Household and entomological surveys, FGD: needs assesment for program development and implementation: 2 components for implementation after community training: CMAT (a village leader, a community health work and a youth representative).for mobilization of prevention (4) and VC (biological Bti): 2 through trained rice farmer cooperatives	moderately endemic, 2 peaks	23,893 individuals living in 5098 households.		92.8 and 94.5% coverage of LLINs and IRS 61% have community based health insurance (CBHI) 5% malaria parasite carriage prevalence (asymptomatic) and 13% of households	98.7% coverage of IRS while LLINs coverage unchanged 91% in CBHI membership	6 months	feasibility and effectiveness of active community participation in malaria control activities leading to reduced cases and mosquito density	sensitization and awareness: increase in the acceptance and use of preventive measures (IRS) Increase in health literacy, knowldege increase in community-based health insurance membership Reduction in mosquito density and nuisance bites, increased skills, programme ownership (The local health centre routine data indicated an 11.5% of malaria burden in 2015 as compared to 27% reported in 2012)		CMAT: low personal malaria risk perception among community members despite acknowledgement that malaria is a problem, low level of community attendance in educational sessions, insufficient didactical materials, long travelling distance and sometimes absence of household members during the mainly impromptu home visits VC: geographical and operational factors, staff LLIN: perceived physical discom…	Intervention mapping: use of theories guiding strategies for change that are linked to behavioural and environmental factors related to health outcomes (6 steps) ownership of a CBHI: mechanisms to optimize its coverage Consistent monitoring, learning, adaptation and commitment are therefore key elements to sustain gains community-based activities need to be supervised, guided and assured of quali…	Mlozi MRS, et al. Participatory involvement of farming communities and public sectors in determining malaria control strategies in Mvomero District, Tanzania. Tanzan Health Res Bull. 2006;	development, implementation and evaluation of a community-based malaria elimination project: Active involvement of the community in creation of local CMATs platforms intensified community sensitization for the use and acceptance of IVM strategies, prompt care-seeking and clean environment which is consistent with previous studies that demonstrated the instrumental role of community educational gr…	Rwanda: pre-elimination stage with shift to surveillance, investigation, and response: VC, test and treat, multisectoral partnership, promotion of knowledge and prevention	Intervention mapping approach for a community-based malaria elimination project	feasibility, acceptability, effectiveness, coverage, appropriateness
43	Malar J	Jacobson, J. O.	Surveillance and response for high-risk populations: what can malaria elimination programmes learn from the experience of HIV?	2017			1, 4 (HIV)		7	Second generation surveillance; PSA Pre-surveillance assessment (establish priorities, identify high-risk, add behavioral data, engage private sector etc), sampling methods: e.g. TLS; Population size estimation (prioritize, predict, plan, assess) public health triangulation; RCD household-based integrated epidemiologic profile									clusters of transmission: household level surveys: less cost-effective	Inadequate passive surveillance due to: asymptomatic infections, health-care seeking, limited access, incomplete data to identify behavior risk, travel and forest work (economic forces) behavior risk vs location risk: limited evidence to guide how household-based RCD is conducted and whether it has any impact on transmission: adapt RCD	targeted active surveillance and interventions examine a range of "markers" of potential risk (data on other infections..), conduct behavioral surveys (BSS), integrated biological and behavioral surveys (IBBS) targeted sentinel surveillance, data collection at existing services/programmes: screening "easy access" populations (ANC, schools, etc) fine-scale case-based surveillance Changing transmis…		Lessons learned from HIV: Transmission is driven by populations subgroups with risk behaviors: “second generation surveillance”, rapidly adapt surveillance and response strategies to changing transmission patterns, biological and behavioural surveys that utilize targeted sampling methods for specific behavioural subgroups, and methods for population size estimation: IBBS, BSS PSA, socio-behaviora…		Surveillance response system
44	Malar J	Karunaweera, N. D.	On the road to eliminate malaria in Sri Lanka: lessons from history, challenges, gaps in knowledge and research needs	2014	Sri Lanka		1		1, 2, 5, 6, 7	1, 5: Test and treat 2: VC IVM 6: communiy participation and capacity building, partnerships 7:routine surveillance and response plan										Failure of eradication program: DDT, CQ resistance, new vector breeding sites (dam construction), asymptomatic parasite-carriers, vector-reintroduction, behavioural changes in the vector, human migrations: Imported cases (migrant workers, tourists) PQ: compliance allocation of resources	vector-micromapping/tracking tools, genetic databases, effective surveillance, sensitive tools for detection of low parasitemias (asymptomatic carriers), seroprevalence surveys		Integrated multipronged strategy: VC, early case detection and treatment, routine surveillance and response, capacity building, partnerships		Elimination strategy:challenges and needs
45	Glob Health Res Policy	Kelly-Hope, L. A.	A practical approach for scaling up the alternative strategy for the elimination of lymphatic filariasis in Loa loa endemic countries - developing an action plan	2017	West and Central Africa		4 (LF)	Review	1, 7, 8	1: MDA (LF) or CDTi (Oncho) 7, 8: basic model for national LF programmes to work from at the administrative or implementation unit (IU) level for LF – L. loa co-endemic countries: 5 steps: database, classification system to determine mapping status and appropriate treatment strategy 2: additional VC (ITN) for LF, Malaria (efficacy)	10 LF endemic countries in West and Central Africa that are co-endemic with L. Loa						safe treatment, adequate coverage and operational impact			Loa Loa co-endemicity restricted scaling-up MDA programmes Oncho, CDTi or MDA, mapping status logistics, mobilising populations for biannual MDA (ALB), high ITN coverage false pos ICT (overestimating LF endemicity) in high-density L. loa MF	scale up in co-endemic areas with Loa Loa, Oncho extend treatment with CDTi: mapping, monitorinfg and TAS for LF in L.loa areas should include blood sampling Loascope: assesses L.loa positivity and treatment with IVM it is essential that LF Programmes now collaborate closely with the oncho and malaria programmes to collect and compile data on oncho CDTi and vector control therapeutic and geograph…		Support LF elimination in planning and scaling-up MDA: Development of a simple IU-level model for scaling-up of MDA for LF elimination. Comprises a database (filarial endemicity, CDTi status for each IU) , classification system of endemicity to determine mapping status and appropriate treatment strategy. General decision tree for LF-LoaLoa co-endemicity Codes		Practical steps and guidance on treatment strategy for LF/l.loa
46	Trop Med Infect Dis	Khieu, V.	Elimination of Schistosomiasis Mekongi from Endemic Areas in Cambodia and the Lao People's Democratic Republic: Current Status and Plans	2019	Cambodia, Lao PDR	Lao: Champasak Province: Khong and Mounlapamok Cambodia: Kratié, Stung Treng Province	3 (Smek)	Review	1, 3, 4, 5, 7	1: MDA: Lao: since 1989: MDA endemic communities, then 2007: annual MDA (SAC and adults of high-risk) 2009: helminth control program (LF, STH, FBT, SCH); in 2015: NTD (Policy, commitment, interdisciplinarity): community-led MDA+WASH (CL-SWASH) in pilot villages; Cambodia: entire at-risk pop >5yrs : annual MDA; in 2018: national strategic plan for elimination: One-Health intervention package (PC, …	focal distribution (ICH environmental variables)	small population at risk ca. 150'000	estimated 1500 infected Cambodia: 114 villages, 80000 at risk	Lao: 60% (mainly adolescents, young adults) 1989 2003: 11% (0-47%) , 2007: 4-68% Cambodia (SAC: 34 and 4%, villages 1-68%) 1995	Lao: <2% 1999, 2016: <10% 2017: <3% 2018: 3.2% average: 0.7% Cambodia: <1%	Cambodia: 23 yrs	Lao: coverage >80% Lao, prevalence reduction 2017: <3% control of SCH Cambodia: 2018<1%	Reduction in prevalence		local topography, reservoir animals (potential in domestic pigs Lao, dogs Cambodia), limited safe water sources, snails: small, fast flowing water, seasonal collection, insensitive diagnostics: KK,, high level of water contact, re-infection Lao: 1999: financial issues: cessation of MDA/IEC: rapid increase Scaling up multisectoral appraoch and interventions: human capacity, training, resources not…	Scaling up multisectoral appraoch. Communities empowerment to self-assess environmental health risk situation, eliminating open defecation, expand CL-SWASH. Shift MDA-only to integrated One-Health strategy highly sensitive and spec dx: PCR, LAMP (field applicable for IH, for monitoring transmission), CCA or CAA (humans: POC-CCA: cross-react with O.viv, needs evaluations) Cross-border collaboratio…		Lao PDR: National Committee for NTD control: MoH, CDC, Lao TPHI, CMPE, Environmental Health and Water supply, MoEducation, Agriculture, Transport and Construction: guides, monitors, advocates and authorizes all NTD control activities incl MoH budget: SCH: technical taskforce at all districts:; WPRO One Health approach to break transmission Cambodia national strategic plan for elimination: 3 strat…		integrated strategy	Pilot villages: multi-sectoral control approach demonstrated feasibility and suitability
47	Acta Trop	Knopp, S.	From morbidity control to transmission control: time to change tactics against helminths on Unguja Island, Zanzibar	2013	Zanzibar	Unguja Island	3 (Sh)	basic research	1, 3,	1: PC: In ZNZ: infected individuals:: biannual treatment, adding Mebendazole for STH then 1994: MBZ + PZQ distribution to SAC, 2004-6: ABZ+PZQ to SAC SBT (Unguja) and whole communities (Pemba) with SCI support 2001-2006: 5 rounds of MDA (ABZ, IVM): GPELF since 2005-2011: including PSAC for antihelminth drug (UNICEF) cross-sectional surveys: stool, urine samples (STH, SCH) Interviews on sanitation…	identified hotspots for Sh with >60% prevalence in SAC	2858 stool and urine samples 970 questionnaires 2006-2009		pooled prevalence Sh: 29% 6-18 yrs: 36.8%, (SAC) adults: 4.6%		3 yrs	PC: decrease in STH prevalence and infection intensities for STH and SCH 2006-2009 but unchanged for Trichuris, different prevalences in age-groups and district/village level rise in percentage of people with access to safe water to >90% Increase in households with toilets, piped water economic development: increase in GDP growth rate from 5.9% in 2003 to 6.7% in 2009	people with access to a household latrine and who wash their hands before eating were significantly less likely to be infected with A. lumbricoides and T. trichiura		ineffective treatment for trichuris with SD hotspots may exist due to environmental, host or socioeconomic risk factors. Low latrine coverage combined with sandy soil types, humidity and vegetation may favour longevity of soil-transmitted helminth eggs and hence transmission re-infection and individual risk behaviour, often linked to education and socioeconomic status	emphasis o IEC and improved access to clean water and sanitation awareness campaigns for community sensitization, construction of latrines and environmental changes for snail control, effective surveillance-response approach for identification of hot spots and underlying risk factors followed by tailored response, adapt treatment interventions and monitoring, sensitive and cost-effective diagnost…		PC must be further consolidated with improvements in access to clean water and sanitation and targeted health education and behaviour change as part of the social and economic development		integrated strategy
48	Trop Med Infect Dis	Korir, H. K.	Young Adults in Endemic Areas: An Untreated Group in Need of School-Based Preventive Chemotherapy for Schistosomiasis Control and Elimination	2018	Kenya	Kisumu, Western Kenya	3 (Sm)	basic research	5	cross-sectional survey of college students and staff: using KK and POC-CCA		students and staff	291	13.7% by KK and 23.2% by POC-CCA						study conducted at 1 site only, not randomly selected; needs further surveys of such populations	need and advantage of extending MDA to students in secondary schools and also now to young adults at universities or college settings in endemic areas advantages as nurses staffing on-site health clinics and health science-related students who participate in health education groups consider assaying urine by POC-CCA to detect low intensity S. mansoni infections that may be missed by a single Kato…		need and advantage of extending MDA to students in secondary schools and also now to young adults at universities or college settings in endemic areas		MDA expansion treatment at-risk groups
49	Trop Med Infect Dis	Krauth, S. J.	A Call for Systems Epidemiology to Tackle the Complexity of Schistosomiasis, Its Control, and Its Elimination	2019			3	basic research	9	Systems epidemiology										MDA failures: compliance, inadequate coverage, efficacy, open defecation/urination behaviours, water contact behaviours, snail density, available infrastructure,	Systems thinking, influence diagrams: it is key to understand which factors and/or processes directly and indirectly influence exposure, infection, transmission, and disease development, as well as how these are interrelated Qualitative research: assessing treatment uptake, compliance strong interdisciplinary and transdisciplinary approach		Drawing on systems epidemiology to address persisting disease hotspots, failed intervention programmes, and systematically neglected population groups in mass drug administration programmes and research studies, can help overcome barriers in the progress towards schistosomiasis elimination.		systems epidemiology
50	Int J Parasitol	Lammie, P. J.	Development of a new platform for neglected tropical disease surveillance	2012			4 (NTDs), Malaria		1, 5	1: drugs (MDA): collateral benefits, effects on other infections. 5: Integrated diagnostic surveillance platform (Luminex)										high sens and spec dx tools to detect low levels of infection prevalence; demonstration of interruption and for surveillance high costs of surveillance, overlapping NTDs: integrated surveillance platform: underestimated PH gains lack of well characterized and validated antigens for some NTDs	High quality prevalence data to refine strategies for impact To develop and validate surveillance strategies that are cost effective and can be integrated across diseases collection of NTD data and impact of programs other than through coverage assessments in population-based surveys (ITN, immunization, WASH): potential benefits including blood sampling		Multiplex assay: Integrated surveillance platform (overall NTDs, Malaria) for M&E, immunization etc, assess transmission dynamics. Young children=ideal sentinel population for post-MDA surveillance activities: antibody tests to detect recrudescence An alternative approaches for NTD surveillance based on the ability to generate data of value to many public health programs, complement to DHS or mal…		Multiplex platform for routine surveillance of NTDs etc
51	Bmj	Larson, E.	Eliminating malaria: following Sri Lanka's lead	2016	Sri Lanka		1	review	7	7: cross-border information surveillance											crossborder collaboration: drive additional financing and pool technical resources, strengthen accountability among member countries and help to reach marginalised, mobile, and migrant populations regional epidemiological intelligence and repository surveillance to target high burden areas that export malaria infections to receptive areas that are low burden or malaria-free.	Elimination 8 (regional data sharing platform) Souther Africa	Factors that contributed to Sri Lanka’s success include strong leadership, evidence driven policy, strong domestic funding, an ability to adapt to new circumstances, support of international partners, and the maintenance of services in conflict zones political commitmentfor crossborder and regional collaboration/strategy: regional epidemiological intelligence and surveillance		regional epidemiological intelligence and surveillance
52	Emerg Themes Epidemiol	Liang, S.	Surveillance systems for neglected tropical diseases: global lessons from China's evolving schistosomiasis reporting systems, 1949-2014	2014	China		3 (Sj)		7	7: 4 parallel systems in China: routine surveillance (surveys are resource-intensive, provide spatial and temporal data) , national surveys (large cross-sectional surveys for prevalence estimates using ELISA and confirmatory KK), sentinel surveillance (prevalence and infection intensity, temporal changes, challenged diagnosis of low infection intensity, community wide surveillance fatigue)and the…								Routine surveillance provided evidence of re-emerging schisto in Sichuan; reveals disparities in disease burden, socio-economics, demographics		re-emergence and residual foci with ongoing transmission surveillance challenge: low-income, rural areas with limited health infrastructure, long-term infections evade clinical detection, IT limitation, internet coverage, resource constraints Immunoassays: high sens, low spec dx: costs, standardization, lab infrastructure, skills (molecular) participation fatigue in screening, reporting bias snai…	direct future investments in health information systems enable improved coordination between systems in support of ongoing control screening of a large number of snail hosts is needed sensitive diagnostics: molecular detection in human, animal, snail Participation fatigue: IEC and request for participation by HCW optimize performance of surveillance to accurately identify remaining individuals, m…		Parallel schisto surveillance to inform response and control interventions, maximize the value of multiple information sources, cost-effective of this synergy Policy change and prioritization of schisto improved surveillance, commitment and funding SARS triggered massive system change and investment into surveillance		Surveillance and diagnostic approaches
53	Zhongguo Xue Xi Chong Bing Fang Zhi Za Zhi	Liang, Y. S.	[Novel strategies and technologies to achieve the transmission control of schistosomiasis in Jiangsu Province]	2012	China	Jiangsu Province	3 (Sj)	Routine data	Integrated approach	1) Elimination of infected snails in high risk areas; 2) Target high risk population (fisherman, boatman) for disease survey; 3) setting up 45 risk water body surveillance systems 4) introduced new techniques (new mollusicides, GIS/RS mapping, new diagnostic tool)	Low	all, including high risk population (fisherman, boatman)	all, including high risk population (fisherman, boatman)	human prevalence rate around 0.0206%	prevalence <0.01% (year 2007), no livestock infection (2008), no acute cases and no infected snail (2009), provincial snail infested areas<4000hm2	5		Transmission control at provincial level in 2010. Among 71 counties, 53 reached transmission interruption, 18 reached transmission control.					New technologies and novel control strategies including integrated control		Schistosomiasis, transmission control, Strategy and technique, Jiangsu province
54	Proc Natl Acad Sci U S A	Lo, N. C.	Impact and cost-effectiveness of snail control to achieve disease control targets for schistosomiasis	2018	Kenya (hypothetical)	rural Kenya (hypothetical)	3 (Sh)	Basic research/applied	1, 2, 8	1: MDA 2: snail control 8: Modeling impact and cost-effectivenss of MDA alone vs combined with snail control using hypothetical communities for lowand high-prevalence conditions that shared similar baseline disease burden but had varied snail environment and behavioral conditions	high and low prevalence (hypothetical)	each 5000 (hypothetical)		high: 38% low: 12 % (hypothetical)			Disability reduction through combined MDA+snail control combined strategies Combined strategies (CWT MDA+snail control) were most effective to reduce both prevalence and infection intensity.	Cost-effectiveness: low-and high prevalence: semiannual school-based MDA with semiannual VC : highly cost-effective DALYs: Low- and high-prevalence settings: community-wide MDA with additional snail control reduced total disability by an additional 40% compared with school-based MDA alone.		Chemical-based methods are costly, are labor intensive, do not prevent repopulation of snails after treatment, environmentally toxic (associated costs not accounted for here) global strategy of school-based MDA alone is too restrictive lack of sensitization before MDA campaigns setting-specific differences (e.g., number of water bodies, distance to travel to water, and volume of water) affecting …	modeling and health economic studies: expanded community-wide MDA that includes preschool-aged children, adolescents, and adults would better reduce overall disease burden and reinfection at a rate greater than that for school-based control alone and would be highly costeffective snail control depends less on community participation (systematic noncompliance) modeling “cumulative person-level wor…		results of modeling show cost-effectiveness and support the inclusion of snail control in control strategies for optimal disease control, especially in settings with high prevalence, “hot spots” of transmission, and noncompliance to MDA: Higher impact CWT compared to SBT.		comparative cost-effectiveness of snail control used alone or when combined with MDA
55	Infect Dis Poverty	Lu, G.	Challenges in and lessons learned during the implementation of the 1-3-7 malaria surveillance and response strategy in China: a qualitative study	2016	China	Gansu, Jiangsu Province	1	qualitative research	7, 9	7: surveillance strategy 1-3-7: active surveillance and response 9: qualitative research: KII, IDI with experts, health staff, laboratory practitioners, and village doctors about implementation aspects (case reproting case and focus investigation, overall strategy)			42							timelines, evaluation of trasnmission risk, mobility of patients, operational challenges (IRS, VC), acceptance of population, lack of SOPs, guidelines, lack of malaria knowlege, workload, (complex procedures: transport difficulties, limited working time), quality control, diagnostics: skills decrease, asymptomatic cases, increase of returning migrant workers screening, classify cases, establish c…	importance of continuous capacity building for case detetcion, supervision and motivation, quality control, health education campaigns (migrant workers), information technology support, applied research, governmental commitment, and intersectoral collaboration, better communication for focus investigation, transport, screening the workers’ social networksfor potential cases; screening of at-risk …		Challenges and lessons learned. Positive: well-established county-township-village interactions, which provide the opportunity to closely examine and react to each individual malaria case, strong commitment and investment with support from govt. Biggest challneges: detection of imported malaria cases from the mobile population of migrant workers and wellimplemented epidemiological investigations …		Challenges/lessons learned surveillance response strategy
56	PLoS Negl Trop Dis	Lustigman, S.	A Research Agenda for Helminth Diseases of Humans: The Problem of Helminthiases	2012			3, 4 (Oncho, LF, STH, FBT, Taenia/NCC)	review	1, 2, 3, 4, 6	1: MDA (SBT, CBT) 2: VC: bovine fencing (SCH) 3: WASH socioeconomic development 4: health education 6: integrated multipronged strategy (SCH: China), capacity building										polyparasitism, is the result of commonalities in ecological and environmental requirements, infection routes, host exposures, and susceptibility, as well as behavioural, sociological, and economic factors funding, donor fatigue, directed at short-term objectives MDA, fatigue: participation, involvement, commitment, compliance	updated disease predictive risk mapping (GIS, RS), new anthelmintics and vaccines, improved, more sensitive diagnostics, monitoring, determining programme end points, implementing surveillance, WASH for long-term sustainability, Global financing mechanisms country ownership backed by political commitment, multi-disease, inter-programmatic, and inter-sectorial approach, partnership with multiple s…		integrated approaches that can simultaneously target as many as four of the helminth NTD, logistic benefits, multi-pronged approach for zoonotic reservoirs With the aim to eliminate the infection reservoir: treat the largest number ofpeople at the highest possible coverage for as long as autochthonous transmission persists (cave: selection pressure upon parasite genomes, affecting genetic diversi…		Integrated NTD approach, polyparasitism
57	Int J Parasitol	Magalhaes, R. J. S.	Geographical distribution of human Schistosoma japonicum infection in The Philippines: tools to support disease control and further elimination	2014	the Philippines	Mindanao, Visayas, Luzon, (Maguindanao)	3 (Sj)		8	8: MBG spatial modeling: 3 separate zero-inflated binomial (ZIB) Bayesian geostatistical models of S. japonicum prevalence (KK), one each for Luzon, the Visayas and Mindanao, were developed, the prediction model included variables age and sex and physical environment temperature, rainfall and distance to large perennial water bodies.	Spatial clustering of schistosome infections in high prevalence communities		35,754 individuals, mostly rice farming communities	(0.4-4.1%)			confirmation: prevalence of S. japonicum in The Philippines differs with age and sex and proximity to water, lower socio-economic status and low acceptance of MDA, environmental. SCH in The Philippines: highly clustered, remarkable spatial variation even within known endemic areas	in 3 regions: males and individuals aged 20 yrs: significantly higher prevalence (occupational) compared with females and children < 5 years significant spatial variation in prevalence of S. japonicum infection, highest in communities in close proximity to the water bodies		response proportion, unable to obtain more data to improve the geographical coverage of the surveys, comparative data of different regions (time delay, MDA rounds, local and international projects: health and economic improvement), household socioeconomic and individual behaviour indicators not included in analysis very low acceptance of MDA despite community mobilization activities, low coverage…	additional schistosomiasis surveys should be prioritized for areas identified to be at high risk, additional data for Samar has allowed the identification of high risk areas which could not have been detected had the analysis been carried out using national survey data alone considerable S. japonicum clustering was left unaccounted for: need for formally modelling the second-order spatial variati…		predictive (spatial) risk map of S. japonicum infection for targeted approach in identifying communities where interventions should be prioritised, decision support tools for improving the efficiency of MDA coverage for at risk; (occupational) risk age group schistosomiasis in The Philippines is highly clustered, showing remarkable spatial variation even within known endemic areas		predictive (spatial) risk map of S. japonicum infection for spatially targeted approach uisng variable age, sex, environmental
58		Malone, J.	SCHISTOSOMIASIS: GEOSPATIAL SURVEILLANCE AND RESPONSE SYSTEMS IN SOUTHEAST ASIA	2016	China, Philippines		3 (Sj)		7	7: large-scale risk mapping including identification of suitable habitats, prediction risk from climate change, environmental development. High-resolution spatio-temporal datasets										Philippines: prevalence highly erratic; between 1% and 50% Challenge: creation and validation of the minimal, essential data set required, and the minimal, effective sampling frame in time and space for mapping and disease risk modeling At national scales: little progress to develop and implement a multidisciplinary regional and global approach to utilize the full potential of geospatial health m…	integration of geospatial mapping and modeling in surveillance and response systems effective surveillance systems to localize areas at risk, identify most affected population groups, identifying infections in the definitive host that require intervention and assessment of the situation minimal, essential data approach joint platform: to serve the regional control programme but also be instrument…	GeoHealth	Geographic information system (GIS) and remote sensing (RS) for rapid assessment of areas endemic for vector-borne diseases including estimates of populations at risk and guidance to intervention strategies		Geographic information system (GIS) and remote sensing (RS)
59	Trop Med Infect Dis	Malone, J. B.	Use of Geospatial Surveillance and Response Systems for Vector-Borne Diseases in the Elimination Phase	2019	Philippines, Egypt, the Americas		3, 4 (VBDs)		7, 8	7: real-time surveillance systems, GIS, remote sensing, spatio-temporal epidemiology, risk-mapping; SCI: applied GIS and RS to collect and record cross-sectional surveys on distribution and intensity at regional scale to guide optimal treatment strategies; Contrast project: optimize schisto control and transmission surveillance, identify risk factors (snail abundance , open source Google Earth pl…										climate change: expanding endemic areas: Healthy futures project across SSA: open-source Atlas for information related to climate change and VBD hot spots: needs adoption, is underutilized no quality assurance or replacing actual field collection lack of the ability to bridge barriers to awareness, prioritization, or training	data portal construction; i.e. GEOHealth as an open-source, inter-operable platform freely accessible by global health community to link public health workers with earth observation resources from the geospatial sciences community sensitive case-finding diagnostic methods and satellite surveillance at the habitat–household resolution		High resolution, biology-based geospatial mapping, and modelling for targeted surveillance and response at continental scales (1 km2) and local community or agricultural field scales (15–30 m2), also at the habitat–household scale Health futures project established in SSA		GIS, spatio-temporal epidemiology and modelling, risk-mapping
60	PLoS One	Maude, R. J.	Optimising strategies for Plasmodium falciparum malaria elimination in Cambodia: primaquine, mass drug administration and artemisinin resistance	2012	Cambodia	South West	1	basic research	1, 8	1: MDA: coverage, combination ACT and PQ 8: mathematical modeling: fitting and validation of model with field data from recent field trial	low seasonal transmission						1. long-term reduction in malaria 2. short-term reduction 3. PQ enhances effect of ACT in eliminating malaria, reduces the increase in proportion of artemisinin resistant infections 4. Parasite prevalence: better surveillance measure for elimination programmes than numbers of symptomatic cases 5. combinations of interventions: most effective and sustained efforts are crucial for successful elimin…	1. High coverage of ACT 2. MDA: short term effect 3. PQ enhances effect of ACT	rapid, low cost means of using limited available data to compare large numbers of strategies and optimize their impact.	newly discovered artemisinin resistance in Western Cambodia Modeling: transmission from infected people without MDA and between rounds: coverage and adherence not 100%, and not logistically feasible G6PD deficiency immunity changes: cessation of treatment predicts rise in clinical cases Malaria surveillance relies on reported cases in absence of data on asymptomatic cases population migration not…	investments for high coverage: training village malaria workers and a high profile advertising strategy (village malaria worker scheme: GF) illustrate the importance of ensuring sufficient long-term funding for elimination programmes surveillance system: regular population screening for overall prevalence (capture both sympt and asymt) migration popultaion inclusion in strategy		Modeling: Assess the effects of the various components of these interventions, design optimal elimination strategies, and explore their interactions with artemisinin resistance Results: five key implications for malaria elimination policy, combination of different strategies is required for elimination Needs investments for training of HCW for high coverage of ACT		Modelling combined inteventions impact	feasibility and cost
61	Infect Dis Poverty	Michael, E.	Socio-ecological dynamics and challenges to the governance of Neglected Tropical Disease control	2017			4 (NTDs)	review	6	6: new governance (pluralistic) framework/organizational structure; i.e. establishment of village health committees i(Tanzania) for promoting community engagement as organizational approach										social issues represent complex dynamical problemsrational planning and institutional frameworks not suitable for complexity, diversification of actors and institutions	a long-term commitment with a flexible strategy that includes both active community involvement and integration with the local health system will be needed for successful parasite control organiziational approach: establishment of village health committees , potential for local monitoring of NTD control programs Nepal: decision-making involving community stakeholders, local clubs formation for sp…	Madon S, Can mobile phones help control neglected tropical diseases? Experiences from Tanzania. Soc Sci Med. 2014; Intersectoral action for health (IAH) programmes Cuba (Spiegel et al. Intersectoral action for health at a municipal level in Cuba. Int J Public Health. 2012); Nepal Urban Ecosystem Health Project (Waltner-Toews D. Agro-urban Ecosystem Health Assessment in Kathmandu, Nepal: Epidemiol…	new governance (pluralistic) framework/organizational structure for control programmes for complexity holding implication for global health policy (China, Japan: STH, LF, SCH): 1. local policy development, strong political commitment 2. use of multiple interventions in integrated fashion through intersectoral action 3. adaptation of control options for specific ecoepidemiological settings and ove…		Governance for complex control programmes
62	Int J Parasitol	Molyneux, D. H.	Vector-borne parasitic diseases--an overview of recent changes	1998			4: Oncho, Guineaworm, Chagas, HAT, CL/VL, 1,		1, 2, 3, 4,7	GW: Commitment, installation of surveillance and reporting in every endemic village, village HCW, GIS mapping for monitoring, case containment, filter distribution, health education, safe water, VC Oncho: VC, CDTi, multi-disease surveillance and control Chagas: VC, blood screening HAT: VC, Test and treat										weak health systems, lack of access to health services, political unrest, agricultural practices, population movement, drug availability, supply			overview on VBD successes, interventions and challenges		successful intervtions in VBD elimination
63	Adv Parasitol	Molyneux, D. H.	Control of human parasitic diseases: Context and overview	2006			4: VBD,NTD		1, 2, 4, 6, 7, 9	1: LF: DEC; HAT: cattle treatment. Oncho: IVM 2. Oncho: DDT, aerial spraying, Malaria: larvicing, IRS, DDT, environmental; HAT: traps, DDT spraying; YF: DDT; LF: IRS, herbiciding (Sri Lanka) 4: IEC 6: CDTi: provides community ownership and empowerment, reduces costs to the health system, stimulates basic healthcare infrastructure in remote areas 7: mapping, active and passive surveillance, M&E 9:…										lack of financial and human resources, fragile health services, conflicts, polyparasitism, ecological changes, sociopolitical developments, low priority scaling up of pilots: replacement of local leaders	holistic thinking about interactions btween parasites and other infections success: sustained national govt investment, committed donor support geographical range, islands: greater ability to control animal and human populations community participation in parasitic disease control: leadership, motivation, education, support, incentives, communication. establish link with communities and health sy…		Overview of components and interventions of control, steps and scaling up. Health policy, financing, sector-wide approach (SWAP), PPPs, integrated control examples, cost-effectiveness: potential synergies and collateral benefits		integrated strategy
64	New England Journal of Medicine	Molyneux, D. H.	Advancing toward the Elimination of Lymphatic Filariasis	2018			4: LF	Editorial	1, 7	1: annual MDA with DEC/ABZ or IVM/ABZ, package of care 7: TAS							reducing transmission rate by mf level reduction MDA coverage 58%		triple thx: shorter time-scale for elimination and lower costs	co-endemicities for Oncho and Loaloa	RCT in PNG: SD of triple thx much more effective than SD standard regimen		More effective drug regimen for shorter time-scale for breaking transmission and lower costs		Combined (integrated) treatment benefits
65	Malar J	Mosha, J. F.	Epidemiology of subpatent Plasmodium falciparum infection: implications for detection of hotspots with imperfect diagnostics	2013	Tanzania	North-West: Misungwi district	1		5, 7, 8	5: PCR (households) for prevalence and density (and estimated RDT), household exposure: calculates parasite prevalence among neighbouring households within 1 km of index house (distance weighted local prevalence) 7: spatial mapping of households by GPS 8: Modelling relationship between household exposure and parasite density, simulating different screen and test approaches (RDT vs molcular detect…	regional microsocopy prevalence: 31%, meso-endemic	4 villages	3,057 blood samples (PCR), 52.7% male,		Overall prevalence PCR: 35.2% mean household exposure PCR: 34.5% 1,078 pos/3057 PCR samples		Parasite density related to age: highest in children 5-10 years, lowest in > 40 years, proportion of subpatent infections is positively associated with exposure suggesting RDT not sens enough for identifying transmission hot spots, negative relationship between density of infection and exposure, with the proportion of subpatent infections increasing with increasing exposure			increased risk of exposure in hotspots: proportion of children present, host-genetic polymorphisms, socio-economic status, use of vector control measures, type of housing and micro-environmental factors RDT (currently used for ACD) : sens too low to detect low level infections very low prevalence settings: 70-80% subpatent infections sustaining transmission PCR and LAMP: not practical for widespr…	tMDA (RDT) might miss large proportion of infections suggesting MDA to entire foci for breaking transmission		Simulations of different screen and treat strategies, association between subpatent infections and household exposure using qPCR: DNA-based detection needed to provide adequate sensitivity in hotspots, tMDA for RDT+-households may allow a larger fraction of infections to be treated but a CW-MDA, instead of screen and treat may be needed to treat asymptomatic reservoir and reduce transmission in s…		impact of screen and treat strategies targeting hot spots (micro-epidemiology)
66	Malawi Med J	Msyamboza, K.	Sentinel surveillance of lymphatic filariasis, schistosomiasis soil transmitted helminths and malaria in rural southern Malawi	2010	Malawi		1, 3 (Sh, Sm), 4 (LF, STH)		5, 7	(1: LF: MDA IVM/ABZ) 5: prevalence survey: LF: blood (mf, hb, Malaria), stool and urine 7: KAP survey for LF: individual interviews and questionnaire	LF: endemic in all districts except Chitipa, co-endemic with Oncho, STH and SCH in 6 districts	six sentinel sites	>4 yrs, 1903 participants, KAP> 15 yrs		LF: <3% in all sites (RDT surveys: 30% estimate) Sh endemic in all sites, STH less common			KAP: low knowledge (LF-related) compared to Oncho MF prevalence: 1.5% urinary schisto: 95% in Phalombe, 30% in Blantyre ITN use: average 17.4%, ownership 11-37%		Operational limitations: low participation (required sample size: 500/site): night blood collection, initiation ceremonies for boys (timing), cultural fears, weather, security Poor MDA compliance: lack of knowldege, misconceptions Lack of specific local names emphasises the importance of developing and intensifying community specific information, education and communication	Improving access and use of ITNs to reduce LF and Malaria Improve community understanding and knowledge and perceptions social mobilisation messages and strategies		Integrated approach (MDA) and understanding of the community KAP is vital or successful implementation of LF elimination programme. Sentinel sites in 6 districts: APOC had been operating there and established community structures		KAP for MDA compliance Integrated action plan for STH, SCH, LF
67	BMC Public Health	Naranjo, D. P.	Vector control programs in Saint Johns County, Florida and Guayas, Ecuador: successes and barriers to integrated vector management	2014	USA (Florida), Ecuador	Saint Johns County, Guaya	VBD (mosquito-borne)		6, 7, 9	6, 7, 9: IVM (Integrated Vector Management) elements (see challenges) for policy making to compare information among MCPs in Florida and Ecuador using questionnaire and recommendations SWOT analysis (effective and simple tool for identification of strenghts, weaknesses, opportunities and threats): operational and field surveys data, questionnaires (Florida MCP: independent from county govt electe…							Outcome: inter-sectorial and multidisciplinary interventions are critical to improve PH	strenghts: community participation and educational programs weaknesses: budget limitations, lack of technical capabilities Ecuador relies on community VC; Florida: relies on technologies and research		budgets, technical capabilities, political constraints and changes in social and ecological environment affecting control efforts AMCD: high insecticide costs, limited active ingredients: resistance, lack of epidemiological surveillance, data systems, district response delayed SNEM: lack of entomological surveillance and training, insecticide testing for resistance, no (aerial) spraying, security…	Funding/investment in VC surveillance, prevention and early warning systems (expenditure doubles during outbreaks) partnerships with private, non-governmental, and governmental organizations multi-disease approach for rational use of resources, identify common factors investment of resources and time into creating effective policies and communications networks, capacity building (training, GIS ma…	Singapore: Ooi EE: Dengue prevention and 35 years of vector control in Singapore. Emerg Infect Dis 2006 (email KII) Uganda: agricultural and health sector collaborations fosters knowledge sharing offering complimentary expertise: Wielgosz B: Malaria in Uganda: Improved outcomes when the health sector joins forces with agriculture, 2013	Comparative analysis of organizational and operational structure of MCPs Message: Lessons learned and ways for Integrated Vector Management (IVM) to reduce cost and optimize protection (more efficient, more cost-effective and ecological in reducing vector populations and strengthen capacity) Supplementary to entomological approaches, epidemiological data systems are essential backed by data monit…		IVM strengths and weaknessens: comparison
68	Bull Soc Pathol Exot	Ndao, B.	Can we overcome schistosomiasis? A Senegalese example	2015	Senegal	Ninefecha area-(Kedougou District, East Senegal	3 (Sh, Sm)		1, 3, 4, 9	1: MDA for SAC 3: construction of latrines, drillings and relocation of school with community participation in Assoni (5: urine and stool microscopic examination, collection through hospital mobile team) 4: health education, sensitization through hospital mobile team, awareness for PSAC reservoir 9: lab capacity building, mobile teams: capacity building (access)	highly endemic	53 villages, Assoni (pilot village)	2008: 6-14 Yrs: 3324 treated PSAC 0-5 yrs: Assoni: 64%	SAC: Sm: 44% average, Assoni (pilot village): 100% Sh: 4% (2006) PSAC Assoni Sm: 78% (2008)	SAC: Sm: 1.9% Sh: 1.4% (2013), Assoni: ca. 50% for Sm (2013) PSAC Sm: 47% (2012)	6-7 yrs	prevalence reduction: SAC awareness and sensitization: PSAC: slight reduction latrine construction 649/900 built in Assoni Lab installation at hospital, mobile teams: access	PSAC: impact of health education of parents		0-5 yrs age group: missed for treatment and contributes to transmission access to health services, inaccessible vilages access to safe water low perception for intestinal schisto Assoni: proximity of school to infested backwater and refusal of village of population for use of latrines despite latrine and overpass construction and relocation of school; PSAC use backwater for excretion, constant re…	continuing regular health education for PSAC from parents and acceptance of sanitation accessible permanent center (i.e. hospital) for PZQ distribution, sensitization, latrines control increased funding for further latrine building		Prevalence assessment at baseline and impact of MDA in SAC, health education, latrine construction, operations center set-up for remote villages.Acceptance and use of sanitation		Impact of MDA, sanitation and health education
69	Am J Trop Med Hyg	Negron-Aponte, H.	Schistosomiasis control in Puerto Rico: twenty-five years of operational experience	1979	Puerto Rico		3 (Sm)		1, 2, 3, 4, 5, 7	1: limited chemotherapy (Fuadin: toxicity) 2: environmental (drainage, ditching, channelization,...), biological (competitor), chemical, maintenance 3: sanitation (free latrines) and water supply (by independent program: aqueduct and sewer authority) using stored water from protected source in piped system (rural) 4: health education 5: fecal samples and replaced by island-wide surveys using adul…			SAC randomized sampling (10'000: 25% of all 5th grade)) entire population est 3 Mio	SAC: 24% all: 15%	SAC: 5% all: <4% (100'000/3 Mio remaining infected)	1963-1976 (13 yrs)	prevalence reduction greater with snail control prevalence reduction due to water supply without snail control	Prevalence reduction: 1.5 times greater impact under snail control, outside the snail control program was due to water supply	emphasizing environmental and biological methods minimized cost for snail control: 1% of budget spent on chemicals $8.3 Mio: direct operational expenses for snail control minus epiedmiological evaluation and scientific consultation	Skin test: low sens focal site of high positivity (mountains) health education factors or use of Fuadin from private sector not considered in impact evaluation drug toxicity	For eradication: new drug and distribution system Alternatively: additional funding for snail control program Follow-up of National Program and Impact		Control success with simple methods: principal control methods: snail control (biological and environmental) and public water supply with significant impact on reduction of cases water supply attributed most of socioeconomic change to prevalence reduction, monitoring progress cost-effectivness of biological and environemntal snail control compared to chemical		Key for success: snail control and water supply	cost-effectiveness, feasibility, coverage, adoption
70	J Infect Public Health	Noriode, R. M.	Urinary schistosomiasis in school aged children of two rural endemic communities in Edo State, Nigeria	2018	Nigeria: Edo State	Ovia South West LGA	3 (Sh)	Cross-sectional study	5	(1: MDA for SAC 5-14 yrs through SBT and CWT via CDD) (4: health education via health care providers) 5: urine filtrattion for prevalence survey purpose KAP: questionnaire (SAC and health care providers): info on water contact and control activities	most endemic globally (est 29 Mio infected, 101 Mio at risk) mostly southern parts in country: remote communities, immigrant settlement	2 communities:SAC and health care providers	251 SAC (5-16 yrs) 5 health care providers for KAP	(national survey data 2012: 8%)	0.653			Lack of knowledge and awareness, low compliance mainly by children water contact by 49% of children: 60% of these infected Prevalence: higher in 10-14 yr children Intensity: 76% heavy infections		remaining high prevalences despite MDA behavioral risks: bathing, fishing, washing, playing etc lack of alternatives for safe water; no boreholes or pipes relying on river and rain water storage deficient sanitary facilities low compliance	needs integrated approach including safe water supply, sanitary facilities, health education in addition to annual MDA and effective advocacy, acceptance MDA needs to include adults at risk, sourcing for extra PC, closer investigation on dosing, intake		High risk areas with prevalences >60% despite MDA and health education: low knowledge, high water contact: required integrated control approach		MDA alone not successful here: need for integrated interventions to control transmission
71	Parasit Vectors	Pi-Bansa, S.	Implementing a community vector collection strategy using xenomonitoring for the endgame of lymphatic filariasis elimination	2018	Ghana: North	Bongo and Kassena Nankana West districts	4 (LF)	feasibility study	7	7: training selected community vector collectors for mosquito sampling (PSC, exit traps, HLC), quality control for validation	endemic	mostly farmers, fishermen				13 months	feasibility using CVCs with minimal supervision at considerably lower costs	similar numbers sampled by CVCs and the research team cost of sampling/per season: considerably lower by CVCs compared to the research team		1. selection of traps that are safe, practical and convenient for CVCs 2. need for an independent quality assurance of this unsupervised surveillance process for accuracy of data acceptability and feasibility perspective of CVC not assessed	evaluation of selection and motivation of CVCs, acceptability of CVC strategy and ist epidemiological relevance for LF xenomonitoring programmes programmatic guidelines and procedures to streamline process and protocols different sampling methods in differnt areas to consider Integrating CVC strategy in M&E and TAS activities to further reduce costs		LF: Xenomonitoring for post-validation surveillance: Usefulness and potential of entomological monitoring to identify spatio-temporal patterns at low cost with minimal supervision by training community collectors (promoting active community participation, ownership) Integrating CVC strategy in M&E and TAS activities to further reduce costs		Effective community-based vector monitoring at low cost	Cost-effectiveness
72	Malar J	Pindolia, D. K.	Quantifying cross-border movements and migrations for guiding the strategic planning of malaria control and elimination	2014	Kenya, Tanzania, Uganda		1		7, 8	7, 8: Modelling and quantifying HPM using census and malaria (maps) data from Kenya, Tanzania, Uganda and their neighbouring countries										Census data: difficult capturing up-to-date migrant trends, migrants fleeing from conflict, high-risk groups for infection importation as highly mobile populations and illegal immigrants; census data: no records of detailed malaria-relevant characteristics allowing stratification of high-risk regression models here only include effects of distance and population size at destination on migrant flo…	assess both internal and cross-border importation Variations between countries, within countries and between migrant groups highlight the importance of local context in mobility assessments and the value of such data		Quantifying both within country and cross-border movements for strategic intervention planning and surveillance at a national level, encouraging and facilitating country collaborations at a regional level. Identifying immigrant hot spots, population groups for importation, country sources and areas at risk for onward transmission (sinks) allowing national sources for targeted actions. A framework…		cross-border movement data for regional collaboration, planning and surveillance
73	WHO South East Asia J Public Health	Premaratne, R.	Malaria elimination in Sri Lanka: what it would take to reach the goal	2014	Sri Lanka		1		7	Emphasis on surveillance system, response, enhanced surveillance for re-emerging, importation of cases									eliminating malaria resulting in economic and health benefits exceed cost of a surveillance and response system	Importation, reintroduction: postwar development risks: Increased travel, development projects, tourist industry, influx of labour and refugees persisting vulnerability, receptivity loss of clinical awareness Integration of anti-leprosy services into general health services resulted in resurgence	sustained surveillance and response (health services) system, advocacy for awareness, sustained funding for Campaign, implementation research and technical guidance on elimination demonstration of clear economic and health benefits compulsory screening for migrant workers	Report of the evaluation of the anti leprosy programme in Sri Lanka. Fairmed Foundation, Sri Lanka, 2011	Sustained surveillance and response, advocacy for awareness and resource funding Focus on enhanced surveillance for importation, needs rigorous economic analysis to demonstrate the cost effectiveness advocating for continued funding key interventions: refrain MoH from shifting of resources (judgement and planning), strengthen surveillnace and response system, invest into research and technical gu…		advocacy and planning sustaining surveillance and response
74	Medical Journal of Australia	Prociv, P.	Parasite elimination programs: home and way	2002	Australia	Northern WA, Queensland	4 (protozoa, helminthes, LF)		1, 2, 3, 4	1 chemotherapy 2 VC for LF 3 WASH 4 IEC		mainly Aboriginal communities					LF, Malaria: eradication through VC/socioeconomic improvement : personal hygiene higher impact than chemotherapy (for protozoa, hookworm)			Key challenge: personal hygiene higher impact than chemotherapy (for protozoa, hookworm)		Waina M. et al. The prevalence of hookworm infection, iron deficiency and anaemia in an Aboriginal community in north-west Australia. Med J Aust Thompson RC, Reynoldson JA, Garrow SC et al. Towards the eradication of hookworm in an isolated Australian community. Lancet 2001 Lush D: Leprosy control in the Northern Territory. Aust N Z J Public Health 1998	calling for sustained improvement in nutrition, sanitation and personal hygiene, driven by the people themselves when armed with effective public health knowledge. Response: sustained, coordinated programs supported by govt, community and health professionals with agreed methods and targets are the key to success: critical is community involvement, ownership, education, behavioural change, sanita…		Integration WASH/treatment
75	Parasite	Qian, C.	Effectiveness of the new integrated strategy to control the transmission of Schistosoma japonicum in China: a systematic review and meta-analysis	2018	China		3 (Sj)	Systematic review and meta-analyis	1, 2, 3, 4	New strategy (2004): 1: PC (MDA?, not specified) 2: snail control, zoonotic control: mechanizaton, prohibiting cattle grazing 3: sanitation, fecal-matter containers on boats 4: health education Conventional strategy (morbidity control): mainly involves PZQ-based drug therapy for humans and bovines, snail control, and health education interventions										cattle: major infectious source for the transmission, interventions not fully suitable for the hilly and mountainous environments - 8 studies, from national journals: more RCTs with a rigorous design to evaluate the effect needed	sustainable control and elimination of SCH needs an integrated, multidisciplinary and multi-component strategy regionally flexible integrated, intersectoral, and setting-specific control strategies in regards to local circumstances and data are needed (Africa, Phillipines, etc) -no stratified analysis was performed: endemic type-specific effectiveness not assessed	Xu J et al: China-Africa and China-Asia Collaboration on schistosomiasis control: a SWOT analysis. Advances in Parasitology (see 2nd priority) Xu J et al: 2016. Enhancing collaboration between China and African countries for schistosomiasis control. Lancet Infectious Diseases	effectiveness of integrated vs conventional strategy: reduction of risk of infection by 3-4 times both human and snails aim: reducing human and bovine sources of infection/environmental contamination with eggs, sanitation, health education, PC, snail control, fencing etc China Govt: Prioritization and reinforcement of control program, different combinations of interventions used		Integrated strategy for control of S. jap for adaptation for other settings (Africa etc)
76		Rodriguez-Perez, M. A.	A Roadmap Followed: The Path Towards the Elimination of Onchocerciasis in Latin America	2015	Brazil, Colombia, Ecuador, Guatemala, Mexico, and Venezuela		4 (Onchocerciasis)		1, 2, 7	1: CW and CDTi-MDA and surgery main methods of control in LA 2: VC using temephos larviciding (Africa: aerial larviciding breeding sites) 5: serology Ov16 ELISA for monitoring/screening <10 year olds; pool-screen PCR assays for entomological studies (vectors) and monitoring transmission interruption in 7: posttreatment surveillance (PTS), mapping (rapid epidemiological mapping of oncho risk asses…	2 foci bordering Brazil/Venezuela		136'667 persons at risk (2015)				Interruption of transmission in 11/13 foci no new cases of visual symptoms since 1995			access: remote indigenous migratory populations (Yanomami) Venezuela: unidentified endemic foci Dx: Ov16 ELISA: no distinction active-past infection VC: access due to geographical localization of the foci, operational costs	intensified control and cross-border collaboration		OEPA-strategy: 1. mapping disease prevalence and distribution; high-risk areas for screening then planning biannual MDA of all endemic areas (regardless of level of endemicity) and increase to quarterly MDA, maintaining high coverage levels (key indicator for M&E) and flexibility of diagnostics tools appropriate to endemicity level. PTS		Mapping and targeted MDA interventions, high coverage
77	Acta Trop	Rollinson, D.	Time to set the agenda for schistosomiasis elimination	2013			3 (Sj, Sh, Sm)	Review	1, 2, 3, 4, 5, 6, 7	1: MDA 2: chemical, biological, environmental changes 3: WASH 4: BC, IEC: community mobilization, participation 5: diagnosing individuals, population screening, snails 6: Political will and commitment, intersectoral collaboration, capacity building 7: surveillance-response, monitoring, mapping (GIS, RS)										PC: shortage; SBT: age and sex inequalities, enrolment rates Thx coverage and adherence for effectiveness: understanding, traditional beliefs, level of knowledge, logistics, super-spreaders Funding: lack of funds for implementation, M&E, surveillance, delivery of drugs VC: mollusciciding: costs, toxicity, ineffective in some countries Intersectoral collaboration is lacking and slow socio-economic…	adequate tools for transmission control and innovative surveillance-response mechanisms Coverage improvement by: IEC, community mobilization and participation Targeted VC using GIS and RS at high spatial and temporal resolution Develop field-easy sens dx assays for large-scale screening (individual or pooled) snails, habitat changes in collab with community, engineers... WASH and economic develop…	Esrey et al., 1991: WASH Reis, D.C. Accessibility to and utilisation of schistosomiasis-related health services in a rural area of state of Minas Gerais, Brazil. Mem. Inst. Oswaldo Cruz	Successful stratgegies: country summary and overview Important key elements for elimination: Surveillance, capacity building, intersectoral approach with advocacy and action from local communities and health community to foster cooperative ventures with engineers, private sector, governments and NGOs for WASH-related areas. Integrated control: large-scale PC, VC, IEC, WASH. Programmes must be fle…		Integrated control model country strategies and success
78	Int J Infect Dis	Ross, A. G.	A new global strategy for the elimination of schistosomiasis	2017	Philippines		3 (Sj)		1, 2 3, 4, 6, 7	1: MDA (Philippines: SD PZQ annually for endemic communities), spit-dose PZQ and artemether DOT, Test and treat 2 focal mollusciciding 3 WASH 4: IEC, health education 6 Capacity buiilding Community engagement) 7: mapping, GPS, M&E		remote populations, occupational, SAC								MDA strategy: global coverage 20%, drug compliance rate < 50%, drug efficacy ca. 50% Philippines: rapid re-infection rates, poor coverage, poor compliance, weak health systems, reporter bias for donations, remote communities and at-risk populations missed due to SBT Cure rate: 52% with 40mg/kg compared to >60 mg/doses (>91%) divided in 2 or more doses district level: fostering community engagemen…	in addition to SAC/SBT: focus on high risk populations and individuals: prevalence >50% (fishermen, farmers) within communities, community engagement, salaries, training, diagnostics: test and treat approach, VC: using GPS, targeting hot spots with chemical video-based health education intervention (China): 50% reduction of STH Long-term (5-10 years) funding Health-care teams with disease specifi…		Integrated multifaceted control approach and integrated health package for rural and remote villages (in need of thx most), on the ground planning, coordination, daily supervision to ensure local support, community engagement, coverage and compliance. Test and treat: quality control for testing, training, annual split-dose of 60mg/kg and ART in prevalence >50% coverage 80-90%		MDA coverage and compliance issues Integrated control approach. PZQ-ART regimen
79	Clin Infect Dis	Rossi, G.	Closing in on the Reservoir: Proactive Case Detection in High-Risk Groups as a Strategy to Detect Plasmodium falciparum Asymptomatic Carriers in Cambodia	2018	Cambodia	Chey Saen District	1	feasibility study	4, 5	4: health promotion sensitization for mobilization: HP officers through village meetings and door-to-door 5: PCR-based screening (and treatment): proactive case detection compared to passive case detection (PCD) with RDT, positive cases triggered RACD	very low transmission	3 villages, asymptomatic carriers	2802		Pf PACD/RACD: 33 carriers, Pf: 17 PCD	4 months	1. approx. twice as many detected 2. good attendance of specific risk groups, increase participation rates for VSAT	1. detection of asymptomatic carriers through PACD compared to passive detection 2.feasibility of promotion, sensitization, mobilization: awareness, attendance		land development projects, complex mobility patterns, resettlements of farmers; cross-border migrations; indigenous individuals with multiple residences ("hotpops") PCD used RDT only: higher sens and detection in PACD/RACD PCR expensive study not designed for comparing transmission with/without screening so not conclusive of impact on transmission interruption, unknown prevalence of unscreened, P…	spacing and periodic VSAT rounds to increase likehood of infection detection (developing infections) raising and keeping malaria awareness in the targeted villages (through the delivery of health promotion messages around the importance of early consultation of healthcare providers) PCR-based larger randomised controlled trials in pre-elimination settings		(PCR)–based active detection strategy targeting asymptomatic individuals (PACD: sensitization, mobilization of high-rik groups for VSAT) compared to passive case detection: feasible and more sensitive, increased participation rates identifying risk-groups/risk behavior periodic VSAT to monitor prevalence and trends		Innovative VSAT, proactive case detection	feasibility
80	Malar J	Samuels, A. M.	Community-based intermittent mass testing and treatment for malaria in an area of high transmission intensity, western Kenya: study design and methodology for a cluster randomized controlled trial	2017	Kenya	Siaya County	1	study design and methodology for RCT	4,5,6,7, 8	4: community mobilization at community meetings, radio etc 5: screening: MTaT: Mass testing and treatment for transmission reduction targeted at asymptomatic human reservoir, microscopy confirmation, random molecular testing to detect false-neg RDT results 6: training for community health volunteers: RDT testing, treatment, etc, HDSS 7: active and passive surveillance 8: mathematical model for pr…	high transmission despite high LLIN coverage	communities around 10 health facilities (located within 3 km): 3 clusters: 1 intervention 2 controls (merged). 20 compounds	Luo ethnicity, subsistence farmers inclusion: high caseloads, proximity of facility to major roads for transport of supplies and samples, government owned and run, minimum overlap with other known interventional/observational studies in the facility catchment	prevalence assuming 40% in control arm (20 compounds/cluster, 2000 individuals			MTaT interventions effective at high coverage levels evaluation of: acceptability, effectiveness, and costing of community-based MTaT Measure changes in transmission MTaT compared to case managment	1. Incidence of infection (active surveillance with longitudinal cohort, passive ) 2. prevalence of infection (pop-based cross-sect studies) 3. vector infection rates 4. acceptability, adherence (qualitative data: FGDs etc) 5. costing		(MDA trials/Garki project: rebound of infections after MDA rounds 6 months later without additional control interventions in place e.g. LLINs, VC, surveillance response system etc; drug pressure for resistance) MTaT: sens of RDT too low	Data from this study	Linn AM: Reduction in symptomatic malaria prevalence through proactive community treatment in rural Senegal Stresman GH,et al. Focal screening to identify the subpatent parasite reservoir in an area of low and heterogeneous transmission in the Kenya highlands. J Infect Dis. 2015	Targeted strategy for asymptomatic infection reservoir using MTaT approach		Community-based testing and treatment
81	Parasite Epidemiol Control	Sato, M. O.	Odds, challenges and new approaches in the control of helminthiasis, an Asian study	2019	Laos, Thailand, Philippines		3 (Smek, Sj), 4 STHs incl strongy, foodborne	Review	1, 3, 4, 5, 7	1: MDA 3: WASH 4: health education (community-level, participation, prevention (school context) FRESH framework 5: eDNA detection system for Sj and IH for field sampling (Philippines) 7: eDNA risk mapping (Sj cercarialDNA in water samples as potential method, see China) to focus survey activities on human infection										MDA alone is insufficient animal parasite egg contamination, domestic animal hookworms infecting humans eDNA primers development, eDNA detection of Sj: no trials or field tests done	Repetitive health education, engage communities for participation and empowerment in education Multi-sectoral and inter-ministerial collaborations (health, agriculture, etc) for WASH, animal monitoring, water analysis new techniques like GIS and eDNA for disease control and infection risk mapping		OneHealth, Ecohealth approach; New technology for Sj/IH: environmental DNA for eco-epidemiology can be applied easily for screening and risk mapping, IH and parasite surveillance		OneHealth, Ecohealth, environmental DNA and GIS for surveillance and control of helminth NTDs
82	Mem Inst Oswaldo Cruz	Schall, V. T.	Health education, public information, and communication in schistosomiasis control in Brazil: a brief retrospective and perspectives	1995	Brazil		3 (Sm)	Review	4	4: health education, information, and communication for participation and behavior change, create consciousness of biosociocultural factors of transmission in order to improve life conditions										discrepancy for planning health education and actual execution, knowing but not doing, lack of publication on educational actions in schisto control inadeqaute education related to technicalities (vertical transmission), outdated educational programs, lack of connection to populations concerns	identification of knowledge modes of the populations for environmental changes, bridging populations with health personnel, provide relevant alternatives to old practices community participation in the information and communication processes is a priority, training of teachers		Focus on importance of participation in control programs, with design of realistic and appropriate solutions for basic problems by communities themselves, responsibility for health individually and collectively. Disease considered a priority by the population. Communication strategy (Egypt: famous actors in health education films: success)		community participation for health education, information, communication to increase awareness and responsibility
83	Malar J	Searle, K. M.	Evaluation of the operational challenges in implementing reactive screen-and-treat and implications of reactive case detection strategies for malaria elimination in a region of low transmission in southern Zambia	2016	Zambia	Kalomo, Namwala and Choma Districts in Southern Province	1		1, 5, 8	1, 5: reactive screen and treat (reactive case detection: index HH and neighbouring HH) 8: proportion of infected and identified through RCD was modelled; data from cross-sectional surveys for estimation of total population and infected residents in households/neighbouring HH	low prevalence 2013: <1%; low transmission	10 RHC serving 20 RHP	394 PCD at RHP, 428 screened, 89 households (26 index and 63 neighbour HH); total population: 32'370		parasite prevalence in index househol residents: 22% prevalence in neighbouring hh: 5% (all by RDT) population prevalence by PCR est: 2.9%	2013	low coverage	32% (126) screened in 140 m of index; 92% of pos cases resided within 250 m 63 neigh HH: 21not screened and 68% outside 140m radius one-half to 2/3 not at home		Reasons for insufficient follow-up: operational challenges 1. insufficient RDTs to conduct screening, anticipating demand (active nor passive screening) 2. seasonal pattern: increase of cases, decrease in follow up, high-burden, capacity, stock out, distribution of RDTs, identifying radius/distance of neighbouring households, absence of residents low sens of RDTs	reliable supply of RDTs, predict need and maintain stock in advance notification before household screening Reactive focal drug administration may be a more efficient use of resources given low sens of RDTs		Evaluation of reactive screen and treat strategy implemented in 2013. Simulation of reactive case detection cascades: identify operational challenges, key areas that impact the effectiveness of reactive case detection, ratio of symptomatic to asymptomatic infections, care-seeking behaviours and the RDT sensitivity Results: reactive screen-and-treat insufficient in eliminating malaria in this sett…		screen and treat
84	PLoS Negl Trop Dis	Seto, E. Y.	Toward sustainable and comprehensive control of schistosomiasis in China: lessons from Sichuan	2011	China	Sichuan province	3 (Sj)	Viewpoint	1, 2, 3, 4, 5, 7	1: MDA 2: snail control, cattle removal 3: WASH 4: health education 6: intersectoral collaboration, integrated approach, setting-specific 7:	Sichuan: high infection prevalence, mountainous		occupational,						interventions profited significantly from synergies with other programs, resulting in enhanced outcomes and reduced costs, local residents profited from broader socioeconomic development	High re-infection rates, revound despite MDA environmental and epidemiology of transmission vary across China (hilly Sichuan/Yunnan vs Yangtze marshland and lakes): snail habitat, occupational risk, zoonotic reservoir less resources and limited access to PC evaluating programs in low endemic areas is hindered by current surveillance methods and diagnostic tools	Sichuan: careful identification of the individual and environmental drivers. PC, snail control and sanitation. Cattle removal has social and economic impact but less impact on transmission in some areas Costs: large investments in environmental modification and rural sanitation, leveraging existing inter-sectoral funding directed to endemic areas to benefit from household biogas sanitation system…	Wang LD et al. (2009) China’s new strategy to block Schistosoma japonicum transmission: experiences and impact beyond schistosomiasis. Trop Med Int Health	Debate on China's new multi-pronged schisto control strategy in relation to generalizibility and financial costs: emphasis on adaptation to socio-ecological context (i.e. Sichuan and Yunnan vs Yangtze). Call for more regionally flexible, setting-specific and less expensive strategies. Reaching consensus on need for integrated, intersectoral and settin-specific control measures supported by rigoro…		integrated strategy
85	J Egypt Public Health Assoc	Sherif, A. F.	A new trend for controlling schistosomiasis in a hyperendemic area at iflaka, U.A. R., by elimination of the parasite from man and vector	1968	Egypt	Iflaka area, 20 villages near Damanhour, 60 km from Alexandria	3 S.haematobium, S.mansoni	pilot study /feasibility study	1	1: at least 15 injections of 40% Astiban solution, one control village received placebo injections	highly endemic	5000 rural village inhabitants and snails in the calas and water-courses		Schisto total: 90% in adolescents (highest burdened age group) S. monsoni: 80% in adolescents S.haematobium: 70% in adolescents mixed: 60% in adolescents		August 1962: baseline and first round of MDA February 1964: second phase (second MDA), monthly intervals between following injections until July 1965	elimination of every stages in man, snail and water		needs time and money but on a country level could be optimized (finacial/resource details given on page 70 and onwards)	dose and interval needs to be defined as such as to fit those rarely attending the injections and those always attending the injection rounds drug does not go with tuberculosis			Background: Mass treatment, snail control and environmental modifiacation such as sanitation improvement are effective stand alone interventions but none also not in combination has so far been able to eliminate schisto (1968) Antimony dimercaptosuccinate (TWSb) damages the embryos and their seuxal organs in the tissues. A signel dose stopps the excretion of viable S.haematobium eggs within 3-25 …		drugs
86	Acta Trop	Siqueira, L. D.	Schistosomiasis: Drugs used and treatment strategies	2017	not country focused summary		3	literature review															lack of interest from the pharmaceutical industry due to the low financial return. Thus, the advancement of therapies for this disease is reduced. Despite efforts by WHO and other agencies for large-scale treatment with PZQ in the affected areas, it must be ensured that everyone receives appropriate treatment, avoiding increased resistance to the drug. Thus, public policies must be more effective…		drugs
87	Trop Med Infect Dis	Spear, R. C.	Low Transmission to Elimination: Rural Development as a Key Determinant of the End-Game Dynamics of Schistosoma japonicum in China	2017	China	Sichuan province	3 (Sj)	routine data	2, 3,	Modeling transient and sustained vector prevalance and human prevalence reduction effects using determinants from Japan 2: mollusciciding (transient), agricultural practices, drainage, concrete 3: Sanitation improvements, domestic water supply, biogas 6: multisectoral collaboration							reduction prevalence: snail and human			lack of sensitivity of disease surveillance			rural economic development has led to improvements in irrigation and water supply, which, togehter with changes in crop selection and agricultural meachnization, have alll contributed to a reduction in S. japonicum prev. In Japan, in the pre-PZQ time, mainly direct snail control and enviromental changes led to eliminaiton of Schisto		snail control
88	Int J Parasitol	Spear, R. C.	The challenge of effective surveillance in moving from low transmission to elimination of schistosomiasis in China	2011	China	Sichuan province	3 (Sj)	crossectional prevalence study in 2007 follwoing transmission control efforts from 1985-1995	1, 2, 4	crossectional prevalence asssessment of the effectiveness of routine PZQ tx, mulluscicides and health education programs (national program)	low transmission environment	3,009 humans and cattle			Of the 3009 humans tested, 6.5% were infected and at least one infected bovine was detected in 23 villages, with an average village prevalence of 13.4% and a village maximum of 65.4%.					insufficient diagnostic methods	need for environmental monitoring		In many areas of China, schistosomiasis transmission has been eliminated or suppressed to very low levels. Semi-stable transmission at low levels in humans, bovines and snails can persist for long periods. Current diagnostic methods are insufficient to move from low transmission to disease elimination. Extending new diagnostic methods to environmental monitoring may be a significant step towards …		effectiveness assessment of routine programm
89	PloS Med	Sturrock, H. J. W.	Targeting Asymptomatic Malaria Infections: Active Surveillance in Control and Elimination	2013	not country focused summary		1	method report	1, 7	1: Test and treat targeted populations 7: active case detection: 1.Reactive case detection (RACD) takse advantage of parasite carriage trends to be spatially and temporarly clustered and follows contacts of passively detected cases, 2.Proactive case detection (PACD), involves screening of high-risk population.	mixed								RACD is best for lower endemic settings becuase of hight costs involved in tracing each case (contact tracing). To lower costs, it could be applied to high-risk situations (for example areas with low IRS or ITNs)	see Table 1 cell AB missing infections due to inadequately sensitive diagnostics, missing individuals due to low coverage of those most at risk, dealing with imported parasites, and diagnostic and therapeutic difficulties of non-falciparum parasites.	see Table 1 cell AB		Active case detection (PACD and RACD) are rarely successful if targeted population is highly transient (in low transmission settings (such as pre-elimination stages imported parasites are the main infection source) RACD is best for lower endemic settings becuase of hight costs involved in tracing each case (contact tracing). To lower costs, it could be applied to high-risk situations (for example…		Active case detection
90	Infect Dis Poverty	Sun, L.P.	A multidisciplinary, integrated approach for the elimination of schistosomiasis: a longitudinal study in a historically hyper-endemic region in the lower reaches of the Yangtze River, China from 2005 to 2014	2017	China	lower reaches of Yagtze River	3 (Sj)	applied research	1, 2, 3, 4	integrated multidisciplinary apporach using 1: chemotherapy for infected individuals, cattle 4: health education, management of the source of Schistosoma japonicum infection, 2: moluscicide, environmental modifictaion, agriculture: fenses for livestock. harden river banks with concrete, build sluices, dug dithces, create fish ponds, land improvement, planting of trees 3: public latrines, sanitary…					transmission interruption	10 years							sucessful elimination of human, bovine and snail infection		elimination trough environmental changes
91	Infect Dis Poverty	Sun, L.P.	An integrated environmental improvement of marshlands: impact on control and elimination of schistosomiasis in marshland regions along the Yangtze River, China	2017	China	Yangtze River	3 (Sj)	applied research	2, 3	Integrated environmental improvements of marshlands through the implementation of (a) industrial development projects from 2001 to 2004, and (b) agricultural and (c) water resources development projects conducted between 2005 and 2011. (a) Building boat factories (mollusciciding, soil containing snails was covered with sand and marshlands were made flat, boat factories were build together with ta…	low, moderate and high	human, animals and snails	random inlcusion	overall prevalence of S. japonicum infection was 0.09% in humans during the study period	0% in humans,lifestock and snails	15 years		elimination to zero infection					successful elimination of human, animal and snail infection of S. japonicum through environmental changes		elimination trough environmental changes
92	Infect Dis Poverty	Tambo, E.	Surveillance-response systems: the key to elimination of tropical diseases	2014	China		4: NTD/VBD (SCH, Malaria, LF)	Forum report on sruveilleance and response: overview of control and elimination efforts in China	7	7) active mapping of disease transmission hotspots and molecular characterization of genetic diversity and population dynamics were effective for early detection, integrated management, surveillance and response													Surveillance and response represent the final, crucial steps in achieving effective elimination of a disease (i.e. interruption of local transmission) Important lessons from other disease outbreaks and resurgence in China: new surveillance-response platforms capable of further strengthening existing health systems at all levels long-term commitment, which is crucial to achieve sustainability of t…		surveillance-response
93	East Mediterr Health J	Tambo, E.	Strengthening community support, resilience programmes and interventions in infectious diseases of poverty	2018			4 (NTD, VBD, ID)	literature review	6, 7, 4	4: IEC 6: community-based integrated strategies (Polio, measles) 7: combination of routine and active case surveillance, monitoring and evaluation													literature review on community resilience, infectious disease of poverty elimination and eradication and the global health security agenda: 1 community-based access to drugs and effectiveness procurement systems to improve access to and uptake of care service delivery and management, monitoring and evaluation of integrated and cost-effective programmes, Sustainable Development Goals, and upholdin…		community involvment
94	Infect Dis Poverty	Tchuem Tchuenté, L.A.	Moving from control to elimination of schistosomiasis in sub-Saharan Africa: time to change and adapt strategies	2017			3 (Sh, Sm) 4 (NTDs)	overview of control and elimination efforts	7	1: PC targeting risk-groups PSAC, FGS, strategies 2: VC 3: WASH: Phast, CLTS 4: IEC 6: PHASE: integrated approach 7: regional and local mapping (LF, Sch, Oncho, STH, Trachoma) for PC, M&E,										1. maintaining and if possible, expanding the current donation of praziquantel to currently overlooked groups, then judging when appropriate to move from mass drug administration to selective treatment			1To manage transition from control to elimination requires reconsideration of some of the currently deployed diagnostic tools used in surveillance and downward realignment of existing prevalence thresholds to trigger mass treatment. 2Include preschoolers into MDA 3Complementary public-health interventions include health education for behaviour change, provision of safe water and sanitation, envir…		elimination strategies
95	Acta Trop	Tong, Q.B.	A new surveillance and response tool: risk map of infected Oncomelania hupensis detected by Loop-mediated isothermal amplification (LAMP) from pooled samples	2015	China	12 Schisto endemic provinces of China	3 (Sj)	applied research to find new surveillance response tool (LAMP from pooled samples)	2, 7	2: LAMP 7: loop-mediated isothermal amplification (LAMP) using pooled snail samples: mapping and surveillance	endemic areas	snails											use of pooled sampling provides a more efficient way to screen large numbers of samples and the risk map supported by the LAMP results coul dbe adopted as innovative tool to guide surveillance and response strategies in risk areas		New innovative tool for surveillance-response
96	Infect Dis Poverty	Wang, D.	Application of community-based and integrated strategy to reduce malaria disease burden in southern Tanzania: the study protocol of China-UK-Tanzania pilot project on malaria control	2019	Tanzania	Rufiji district (southern Tz)	1		1, 2, 6, 7	1, 2: Teast and treat: enhancing case detection capability by increasing parasitol examination rate of all suspected 6 improving case management capacity by training local health workers and mobilizing communitiies 7 establishing surveillance network for parasite and vectors by electronic reporting system screening using malaria agPf/Pan RDT: Test-Treat-Track approach (WHO T3) integrating 1-3-7 m…		hh	all hh in the clusters were recruited (18 clusters of 100 participants were the required sample size)	baseline incidence 0.12 cases/person/year (health facility data)		3 years (2015-2018)							Teast and treat: enhancing case detection capability by increasing parasitol examination rate of all suspected improving case management capacity by training local health workers and mobilizing communitiies establishing surveillance network for parasite and vectors by electronic reporting system		community-based test and treat
97	Parasit Vectors	Wang, W.	Apropos: factors impacting on progress towards elimination of transmission of schistosomiasis japonica in China	2014	China		3- Schisto jamponica																political and financial support, climate change, praziquantel resistance, and potential ransmission of African schistosomiasis are factors that may have threaten schisto elimination in China. not really concrete results, more observations from the history of the routine programme		political commitment and financing
98	Parasitol Res	Wang, X.	Long-term effectiveness of the integrated schistosomiasis control strategy with emphasis on infectious source control in China: a 10-year evaluation from 2005 to 2014	2017	China		3 (Sj)	routine data	1, 2, 3, 4, 6	1: PZQ for humans and bovines 2: VC, agricultural 3: WASH 4: health education 6: integrated strategy for schistosomiasis (s. japonica) control following the 10-year implementation, based on the data from the national schistosomiasis control program released by the Ministry of Health, People’s Republic of China.						10 years	5.6% reduction in the area of snail habitats in 2014 relative to 2005			from 1950 to earl y1980s transmission control focused on snail population, which was effective to reduce the numbers of cases infected with S.japonicum, but resulted in environmental polution (extensive use of chemical molluscicides) and ecological damage (caused by environmental modifications). 1980s and 2004, morbidity control strategy based on praziquantel chemotherapy was implemented, leading…	We call for randomized, controlled trials to examine the effect of the integrated strategy for schistosomiasis control in the Philippines and Africa.		chemical molluscicides in 1950-1980s were effective to reduce snails and human infections but resultet in environmental pollution. Morbidity control strategy from 1980-2004 focues on PZQ, which was successful in prevalence reduciton but cannot prevent re-infection. Now, during the stage moving from transmission control to transmission interruption and elimination of schistosomiasis, the integrate…		national programme
99	PLoS One	Yang, K.	Establishing and applying a schistosomiasis early warning index (SEWI) in the lower Yangtze River Region of Jiangsu Province, China	2014	China	Jiangsu Province	3 (Sj)		7	7: early warning system: monitoring and surveillance, mapping													The Schisto Early Warning Index (SEWI) should be useful for estimation of schistosomiasis transmission surveillance, particularly with reference to the elimination of the disease in China		surveillance
100	Infect Dis Poverty	Yang, X.	SWOT analysis on snail control measures applied in the national schistosomiasis control programme in the People's Republic of China	2019	China		3	SWOT analysist based on the information collection from literature review, of research papers, books, annual report database of national schistosomiasis control programme in China, reports from the academic forums,	2: chemical molluscicides forestry projects agriculture projects water conservancy projects 3: WASH											1: long-term and slow-release is the key technical problems in future research filed	1: it is necessary to develop various dosage forms, such as powder, granules, suspension concentrate and retarder, adopting different local situation of snail areas. long-term and slow-release formulation Dynamic monitoring and warning systems, being able to predict and evaluate the variation of environmental factors in snail distribution areas, need be built to improve the sensitivity of snail d…		1: Chemical molluscicides are main measure in the newly detected snail area, which can eliminate snails, especially infested snail, quickly to decrease the risk of schistosomiasis retransmission again in the regions with the criteria of transmission interruption and elimination. 2:Forestry project is a kind of long-term and environment-friendly snail control measure with additional economic benef…		snail control
101	Adv Parasitol	Yang, Y.	Integrated Control Strategy of Schistosomiasis in The People's Republic of China: Projects Involving Agriculture, Water Conservancy, Forestry, Sanitation and Environmental Modification	2016	China		3 (Sj)	review	2	2: integrated control approaches: paddy-upland rotation adjusted to local conditions has been applied to reduce the snail habitats (Wang et al 1997) also Predators and biological competitor, dykes and dams for snail control (Colley 2014, Rollinson 2013)															integrated strategy
102	Acta Trop	Xu, J.	Integrated control programmes for schistosomiasis and other helminth infections in P.R. China	2015	China		3 (Sj) 4 (STH, Clonorchis, Echinococcus)	routine data	1, 2, 3, 4, 6, 7	Integrated control, multisectoral collaboration 1: MDA or selective 2: VC SCH: molluscicde, agriculture, engineering, etc 3. WASH 4: health education, promotion7: active screening (Echinococcus)										lack of sensitive surveillance capapcity and monitoring tools would lead ot underestimaiton of the endemic status in areas with low prevalence			with a decrease of infection intensity and prevalence, lack of sensitive surveillance capacity and monitoring tools would lead to underestimation of the edemic status in areas with low prevalence. long-termsurveillance system considering all potential risk factors needs to be established immediately since large water conservancy projects such as Three Gorges Dam and the south-to-north water conve…		National programme
103	Journal of Biological Systems	Zhang, H.	PREVENTING THE SPREAD OF SCHISTOSOMIASIS IN GHANA: POSSIBLE OUTCOMES OF INTEGRATED OPTIMAL CONTROL STRATEGIES	2017	Ghana		3	modelling	1, 2, 3, 4	the modelling of a combinatin of 3,4 sanitary measures (access to safe water, improved saniation and hygiene education), 1 large-scale tx of infectet pop and 2 vector control via molluscicides													the modelling showed that the most effective strategy for control and possbile elimination of Schisto is a cominiation of sanitary measures (access to safe water, improved saniation and hygiene education), large-scale tx of infectet pop and vector control via molluscicides for as long as possbile.		integrated strategy modeling
104	Adv Parasitol	Zhang, L. J.	The Establishment and Function of Schistosomiasis Surveillance System Towards Elimination in The People's Republic of China	2016	China		3 (Sj)		7	Surveillance-response system and components, methods: active, passive, case reporting, sentinel surveillance, surveys, early warning systems													Surveillance-response system and components, methods: active, passive, case reporting, sentinel surveillance, surveys, early warning systems		Surveillance response system
105	Adv Parasitol	Zhang, S. Q.	Epidemiological Features and Effectiveness of Schistosomiasis Control Programme in Lake and Marshland Region in The People's Republic of China	2016	China		3 (Sj)		1, 2	1: mass chemotherapy with PZQ once a year for 3 years 2: reclamation and cultivation to eliminate Oncomelania snails and mollusciciding	high-edemic					MDA: 3 years a: 3 years (snail control), b: 7 years dikes	1 MDA: reduction of infection rate from 19.2% to 7.2%, but a rise to 13.6% after 2 years interruption a. reduction of 90% of the snail pop; b: 50% reached elimination of snail pop by building diks after 7 years						MDA: reduction of infection rate from 19.2% to 7.2%, but a rise to 13.6% after 2 years interruption sucessful snailcontrol by combining different methods mollusciciding abd environemnetal changes (dikes, plants or conversion of marshland into dry land)>nails declined simultaneously and no rebound was reported showing that ultimately we can achieve the aim of controlling or eliminating of schistos…		integrated strategy
106	Adv Parasitol	Zhou, X. N.	Schistosomiasis japonica control and research needs	2010	Indonesia, China, Philippines	endemic areas (Lindu and Napu valley	3 (Sj)	national control programme (routine data)	1, 2, 3, 4, 6	1: MDA (main element in Philippines) 2: molluscicides, agriculture etc (lacking in Philippines: costs, locality) 3: WASH: lack in Philippines 4: health education 6 intersectoral collaboration (china), initially 4-pronged strategy in philippines										Indonesia: Diminishing funding after the termination of the Central Sulawesi Integrated Area Development Project (CSIADC-P) Philippines: prohibitive cost of agro-engineering methods and the protracted effect of environmental sanitation and health education. previous health education and WASH but lack of financing and emphasis since introduction of PZQ	Operational research relevant to control New technologies Eco-epidemiological determinants (S.japonicum) Technical standardization of plicies and procedures Novel products (drugs and treatment procedures, diagnostic kits, molluscicides, and vaccines) Innovative approaches to control Epidemiology of snail host Epidemiology of immunology Capacity building and construction of a research platform Net…		The full participation of the health sector and intersectoral collaboration has been identified as key factors in the struggle to eliminate schistosomiasis in Indonesia. Increasing awareness among the local community is essential to support the environmental management programme, as this approach has proved to be the best one in Napu and Lindu valleys		overview strategy Asia
107	Infect Dis Poverty	Zhou, X. N.	Elimination of tropical disease through surveillance and response	2013			4 (NTDs)		7	Surveillance and response system, components: adapted to stage of progress (control, elimination, post)											Six different research priorities have been identified:1)dynamic mapping of transmission, 2) near real-time capture of population dynamics, 3) modelling based on a minimum essential database/dataset, 4) implementation of mobile health (m-health) and sensitive diagnostics, 5) design of effective response packages tailored to different transmission settings and levels, and 6) validation of approach…		major components of a surveillance-response system. Four components are crucial: (i) a minimum database/dataset for data collection and management, (ii) data modelling by either statistical or mathematical models to forecast the future tendency of disease transmission, thereby providing the guidance for intervention, (iii) novel tools to sensitively detect or respond to low-transmission patterns …		surveillance-response
108	Acta Trop	Zhou, X. N.	From gap analysis to solution and action: The RNAS(+) model	2015	South_east Asia		3 (Sj)		7	regional surveillance network										New initiatives addressing the NTDs are urgently needed and there is an increasing awareness of the role of climate and the environment in determining the epidemiological patterns.	development of evidence-based policies are seen as particularly important (Sen- Hai, 2010).	Utzinger, J.,Zhou,X.N.,Chen,M.G.,Bergquist,R.,2005. Conquering schistosomiasis in China:thelongmarch.ActaTrop.96,69–96.	RegionalNetworkforAsianSchistosomiasisandotherHelminthZoonoses(RNAS+) has provided critical research input with reagard to several parasitic disease in South-east Asia in China, reduction in prevalence of Schisto is not primarily due to praziquantel but the result ofa sustained, multi-prongedstrategy with a strong snail control component (Utzinger et al 2005)		Control consortium
109	Adv Parasitol	Zhu	Policy Support and Resources Mobilization for the National Schistosomiasis Control Programme in The People's Republic of China	2016	endemic areas in China	endemic areas in China	3	country control strategy report	2, 6, 7	health policy: multisectoral collaboration, comprehensive strategy: 2: VC, agriculture, water 6: integration into health systems at different levels 7: regional collaboration										1. change of environment (eg dam) have led to proliferation fo sani-infested areas (Yang et al., 2005, Zhou et al., 2002, 2008; Wu et al.,2007)) 2. chemical molluscicide cause serious pollution in the environment, limiting hte scope of application of them 3. Compliance with long-term and repeated chemotherapy dropped yearly (additional to the potential risk of resistance) 4. increase in social an…					National programme
